# Supplementary material for: Di-μ-thio­semicarbazide-κ4 S:S-bis­[chlori­dobis(triphenyl­phosphane-κP)silver(I)]
Source: Acta Crystallogr Sect E Struct Rep Online. 2013 Jan 9;69(Pt 2):m83–4. doi: 10.1107/S1600536812051562 (PMC3569183; doi:10.1107/S1600536812051562)
Supplement: Supplementary file 1 [file e-69-00m83-sup1.cif]

##############################################################################
#                                                                            #
# This CIF contains the data in a paper accepted for publication in          #
# Acta Crystallographica Section E. It conforms to the requirements of       #
# Notes for Authors for Acta Crystallographica Section E, and has been       #
# peer reviewed under the auspices of the IUCr Commission on Journals.       #
#                                                                            #
# Full details of the Crystallographic Information File format               #
# are given in the paper "The Crystallographic Information File (CIF):       #
# a New Standard Archive File for Crystallography" by S. R. Hall, F. H.      #
# Allen and I. D. Brown [Acta Cryst. (1991), A47, 655-685].                  #
#                                                                            #
# The current version of the core CIF dictionary is obtainable from          #
# ftp://ftp.iucr.org/pub/cif_core.dic.                                       #
#                                                                            #
# Software is freely available for graphical display of the structure(s)     #
# in this CIF. For information consult the CIF software page                 #
# http://www.iucr.org/resources/cif/software.                                #
#                                                                            #
# This file may be used for bona fide research purposes within the           #
# scientific community so long as proper attribution is given to the journal # 
# article from which it was obtained.                                        #
#                                                                            #
##############################################################################
data_I
_audit_creation_method     SHELXL-97
_chemical_name_systematic
;
Di-\m-thiosemicarbazide-
\k^4^<i>S</i>:<i>S</i>-bis[chloridobis(triphenylphosphane-\k<i>P</i>)silver(I)]
;
_chemical_name_common     ?
_chemical_formula_moiety     'C38 H40 Ag2 Cl2 N6 P2 S2'
_chemical_formula_sum     'C38 H40 Ag2 Cl2 N6 P2 S2'
_chemical_formula_iupac     '[Ag2 Cl2 (C H5 N3 S)2 (C18 H15 P)2]'
_chemical_formula_weight     993.46
_chemical_melting_point     ?
_symmetry_cell_setting     triclinic
_symmetry_space_group_name_H-M     'P -1'
_symmetry_space_group_name_hall     '-P 1'
loop_
    _symmetry_equiv_pos_as_xyz
    'x, y, z'
    '-x, -y, -z'
_cell_length_a     8.7845(4)
_cell_length_b     9.4656(4)
_cell_length_c     13.7529(6)
_cell_angle_alpha     109.2760(10)
_cell_angle_beta     98.3060(10)
_cell_angle_gamma     99.7390(10)
_cell_volume     1038.94(8)
_cell_formula_units_Z     1
_cell_measurement_reflns_used     9010
_cell_measurement_theta_min     2.3435
_cell_measurement_theta_max     27.9805
_cell_measurement_temperature     293(2)
_exptl_crystal_description     block
_exptl_crystal_colour     colorless
_exptl_crystal_size_max     0.384
_exptl_crystal_size_mid     0.298
_exptl_crystal_size_min     0.100
_exptl_crystal_density_diffrn     1.588
_exptl_crystal_density_meas     ?
_exptl_crystal_density_method     'not measured'
_exptl_crystal_F_000     500
_exptl_absorpt_coefficient_mu     1.284
_exptl_absorpt_correction_type     multi-scan
_exptl_absorpt_process_details     '(SADABS; Bruker, 2003)'
_exptl_absorpt_correction_T_min     0.638
_exptl_absorpt_correction_T_max     0.880
_exptl_special_details     ?
_diffrn_ambient_temperature     293(2)
_diffrn_radiation_type     MoK\a
_diffrn_radiation_wavelength     0.71073
_diffrn_radiation_source     'fine-focus sealed tube'
_diffrn_radiation_monochromator     graphite
_diffrn_measurement_device_type     'Bruker SMART CCD'
_diffrn_measurement_method     'Full-matrix least-squares on F^2^'
_diffrn_detector_area_resol_mean     ?
_diffrn_reflns_number     14302
_diffrn_reflns_av_R_equivalents     0.0360
_diffrn_reflns_av_sigmaI/netI     0.0317
_diffrn_reflns_theta_min     1.61
_diffrn_reflns_theta_max     28.01
_diffrn_reflns_theta_full     28.01
_diffrn_measured_fraction_theta_max     0.998
_diffrn_measured_fraction_theta_full     0.998
_diffrn_reflns_limit_h_min     -11
_diffrn_reflns_limit_h_max     11
_diffrn_reflns_limit_k_min     -12
_diffrn_reflns_limit_k_max     12
_diffrn_reflns_limit_l_min     -18
_diffrn_reflns_limit_l_max     18
_diffrn_standards_number     ?
_diffrn_standards_interval_count     ?
_diffrn_standards_interval_time     ?
_diffrn_standards_decay_%     ?
_refine_special_details
;
Refinement of <i>F</i>^2^ against ALL reflections. The weighted <i>R</i>-factor
<i>wR</i> and goodness of fit <i>S</i> are based on <i>F</i>^2^, conventional
<i>R</i>-factors <i>R</i> are based on <i>F</i>, with <i>F</i> set to zero for
negative <i>F</i>^2^. The threshold expression of <i>F</i>^2^ >
\s(<i>F</i>^2^) is used only for calculating <i>R</i>-factors(gt) <i>etc</i>.
and is not relevant to the choice of reflections for refinement.
<i>R</i>-factors based on <i>F</i>^2^ are statistically about twice as large
as those based on <i>F</i>, and <i>R</i>- factors based on ALL data will be
even larger.
;
_reflns_number_total     5026
_reflns_number_gt     4627
_reflns_threshold_expression     I>2\s(I)
_refine_ls_structure_factor_coef     Fsqd
_refine_ls_matrix_type     full
_refine_ls_R_factor_all     0.0282
_refine_ls_R_factor_gt     0.0258
_refine_ls_wR_factor_gt     0.0675
_refine_ls_wR_factor_ref     0.0694
_refine_ls_goodness_of_fit_ref     1.061
_refine_ls_restrained_S_all     1.061
_refine_ls_number_reflns     5026
_refine_ls_number_parameters     251
_refine_ls_number_restraints     5
_refine_ls_hydrogen_treatment     mixed
_refine_ls_weighting_scheme     calc
_refine_ls_weighting_details
         'calc w=1/[\s^2^(Fo^2^)+(0.0293P)^2^+0.2733P] where P=(Fo^2^+2Fc^2^)/3'
_atom_sites_solution_hydrogens     geom
_atom_sites_solution_primary     direct
_atom_sites_solution_secondary     difmap
_refine_ls_shift/su_max     0.003
_refine_ls_shift/su_mean     0.000
_refine_diff_density_max     0.377
_refine_diff_density_min     -0.551
_refine_ls_extinction_method     'SHELXL97 (Sheldrick, 2008)'
_refine_ls_extinction_coef     0.0693(18)
_refine_ls_extinction_expression
                                  'Fc^*^=kFc[1+0.001xFc^2^\l^3^/sin(2\q)]^-1/4^'
loop_
    _atom_type_symbol
    _atom_type_description
    _atom_type_scat_dispersion_real
    _atom_type_scat_dispersion_imag
    _atom_type_scat_source
    'C' 'C' 0.0033 0.0016
                         'International Tables Vol C Tables 4.2.6.8 and 6.1.1.4'
    'H' 'H' 0.0000 0.0000
                         'International Tables Vol C Tables 4.2.6.8 and 6.1.1.4'
    'N' 'N' 0.0061 0.0033
                         'International Tables Vol C Tables 4.2.6.8 and 6.1.1.4'
    'P' 'P' 0.1023 0.0942
                         'International Tables Vol C Tables 4.2.6.8 and 6.1.1.4'
    'S' 'S' 0.1246 0.1234
                         'International Tables Vol C Tables 4.2.6.8 and 6.1.1.4'
    'Cl' 'Cl' 0.1484 0.1585
                         'International Tables Vol C Tables 4.2.6.8 and 6.1.1.4'
    'Ag' 'Ag' -0.8971 1.1015
                         'International Tables Vol C Tables 4.2.6.8 and 6.1.1.4'
_computing_data_collection     'SMART (Bruker, 1998)'
_computing_cell_refinement     'SAINT (Bruker, 2003)'
_computing_data_reduction     'SAINT (Bruker, 2003)'
_computing_structure_solution     'SHELXS97 (Sheldrick, 2008)'
_computing_structure_refinement     'SHELXL97 (Sheldrick, 2008)'
_computing_molecular_graphics     'Mercury (Macrae <i>et al.</i>, 2008)'
_computing_publication_material
;
SHELXL97 (Sheldrick, 2008) and publCIF (Westrip, 2010)
;
loop_
    _atom_site_type_symbol
    _atom_site_label
    _atom_site_fract_x
    _atom_site_fract_y
    _atom_site_fract_z
    _atom_site_U_iso_or_equiv
    _atom_site_adp_type
    _atom_site_calc_flag
    _atom_site_refinement_flags
    _atom_site_occupancy
    _atom_site_symmetry_multiplicity
    _atom_site_disorder_assembly
    _atom_site_disorder_group
    C C1 0.71808(17) 1.20926(18) 0.50782(12) 0.0350(3) Uani d . 1 1 . .
    C C11 1.16762(18) 0.7721(2) 0.21780(12) 0.0418(3) Uani d . 1 1 . .
    C C12 1.2004(2) 0.6279(3) 0.18680(16) 0.0564(5) Uani d . 1 1 . .
    H H12 1.1194 0.5403 0.1675 0.068 Uiso calc R 1 1 . .
    C C13 1.3557(3) 0.6145(3) 0.18463(19) 0.0701(6) Uani d . 1 1 . .
    H H13 1.3781 0.5177 0.1635 0.084 Uiso calc R 1 1 . .
    C C14 1.4747(3) 0.7429(4) 0.21342(19) 0.0712(7) Uani d . 1 1 . .
    H H14 1.5778 0.7330 0.2111 0.085 Uiso calc R 1 1 . .
    C C15 1.4436(2) 0.8871(3) 0.24596(17) 0.0628(6) Uani d . 1 1 . .
    H H15 1.5255 0.9741 0.2657 0.075 Uiso calc R 1 1 . .
    C C16 1.2904(2) 0.9025(2) 0.24935(14) 0.0481(4) Uani d . 1 1 . .
    H H16 1.2695 0.9999 0.2727 0.058 Uiso calc R 1 1 . .
    C C21 0.84762(18) 0.61752(19) 0.20371(13) 0.0404(3) Uani d . 1 1 . .
    C C22 0.7696(2) 0.5083(2) 0.10569(15) 0.0546(4) Uani d . 1 1 . .
    H H22 0.7794 0.5284 0.0448 0.065 Uiso calc R 1 1 . .
    C C23 0.6776(3) 0.3701(3) 0.09818(19) 0.0678(6) Uani d . 1 1 . .
    H H23 0.6257 0.2977 0.0322 0.081 Uiso calc R 1 1 . .
    C C24 0.6619(3) 0.3386(3) 0.1867(2) 0.0732(6) Uani d . 1 1 . .
    H H24 0.6023 0.2439 0.1809 0.088 Uiso calc R 1 1 . .
    C C25 0.7351(3) 0.4481(3) 0.2851(2) 0.0789(7) Uani d . 1 1 . .
    H H25 0.7228 0.4276 0.3456 0.095 Uiso calc R 1 1 . .
    C C26 0.8265(3) 0.5878(3) 0.29402(17) 0.0619(5) Uani d . 1 1 . .
    H H26 0.8737 0.6618 0.3603 0.074 Uiso calc R 1 1 . .
    C C31 0.90601(19) 0.8272(2) 0.09696(15) 0.0447(4) Uani d . 1 1 . .
    C C32 0.9697(3) 0.7705(2) 0.00965(15) 0.0562(4) Uani d . 1 1 . .
    H H32 1.0525 0.7220 0.0147 0.067 Uiso calc R 1 1 . .
    C C33 0.9124(3) 0.7846(3) -0.08519(19) 0.0758(7) Uani d . 1 1 . .
    H H33 0.9564 0.7463 -0.1433 0.091 Uiso calc R 1 1 . .
    C C34 0.7892(4) 0.8561(4) -0.0922(3) 0.0916(10) Uani d . 1 1 . .
    H H34 0.7483 0.8642 -0.1559 0.110 Uiso calc R 1 1 . .
    C C35 0.7272(3) 0.9150(4) -0.0065(3) 0.0931(10) Uani d . 1 1 . .
    H H35 0.6449 0.9639 -0.0121 0.112 Uiso calc R 1 1 . .
    C C36 0.7850(2) 0.9031(3) 0.0888(2) 0.0666(6) Uani d . 1 1 . .
    H H36 0.7432 0.9457 0.1472 0.080 Uiso calc R 1 1 . .
    N N1 0.82011(18) 1.32995(18) 0.51108(14) 0.0474(3) Uani d D 1 1 . .
    N N2 0.57728(17) 1.22460(17) 0.52697(14) 0.0478(3) Uani d D 1 1 . .
    N N3 0.5365(2) 1.3672(2) 0.54628(19) 0.0609(5) Uani d D 1 1 . .
    P P1 0.96967(5) 0.80383(5) 0.22142(3) 0.03895(10) Uani d . 1 1 . .
    S S1 0.75685(4) 1.02919(4) 0.47995(3) 0.03889(10) Uani d . 1 1 . .
    Cl Cl1 1.13857(6) 1.28186(5) 0.41121(4) 0.05418(12) Uani d . 1 1 . .
    Ag Ag1 0.977789(17) 1.016088(15) 0.381354(12) 0.05737(8) Uani d . 1 1 . .
    H H1A 0.912(2) 1.320(3) 0.4929(19) 0.069 Uiso d D 1 1 . .
    H H1B 0.797(3) 1.417(2) 0.530(2) 0.069 Uiso d D 1 1 . .
    H H2 0.518(3) 1.146(2) 0.526(2) 0.069 Uiso d D 1 1 . .
    H H3A 0.528(3) 1.404(3) 0.6102(14) 0.069 Uiso d D 1 1 . .
    H H3B 0.443(2) 1.349(3) 0.5070(18) 0.069 Uiso d D 1 1 . .
loop_
    _atom_site_aniso_label
    _atom_site_aniso_U_11
    _atom_site_aniso_U_22
    _atom_site_aniso_U_33
    _atom_site_aniso_U_12
    _atom_site_aniso_U_13
    _atom_site_aniso_U_23
    C1 0.0332(7) 0.0382(7) 0.0346(7) 0.0098(6) 0.0061(5) 0.0142(6)
    C11 0.0328(7) 0.0549(10) 0.0334(7) 0.0156(7) 0.0070(6) 0.0082(7)
    C12 0.0476(10) 0.0577(11) 0.0546(10) 0.0222(9) 0.0088(8) 0.0047(9)
    C13 0.0606(13) 0.0856(17) 0.0659(13) 0.0444(13) 0.0159(10) 0.0154(12)
    C14 0.0395(10) 0.116(2) 0.0689(13) 0.0367(12) 0.0176(9) 0.0363(14)
    C15 0.0352(9) 0.0982(17) 0.0597(12) 0.0118(10) 0.0102(8) 0.0366(12)
    C16 0.0377(8) 0.0630(11) 0.0454(9) 0.0119(8) 0.0088(7) 0.0218(8)
    C21 0.0336(7) 0.0431(8) 0.0419(8) 0.0124(6) 0.0080(6) 0.0107(7)
    C22 0.0610(11) 0.0483(10) 0.0432(9) 0.0011(8) 0.0152(8) 0.0063(8)
    C23 0.0743(14) 0.0492(11) 0.0610(12) -0.0057(10) 0.0126(11) 0.0063(9)
    C24 0.0709(14) 0.0592(13) 0.0896(17) 0.0004(11) 0.0118(12) 0.0368(13)
    C25 0.0872(17) 0.0848(17) 0.0714(15) 0.0060(14) 0.0063(13) 0.0483(14)
    C26 0.0638(12) 0.0692(13) 0.0483(10) 0.0083(10) -0.0014(9) 0.0249(10)
    C31 0.0343(7) 0.0401(8) 0.0552(10) 0.0030(6) 0.0044(7) 0.0166(7)
    C32 0.0637(12) 0.0529(11) 0.0468(10) 0.0099(9) 0.0097(8) 0.0141(8)
    C33 0.0969(19) 0.0617(13) 0.0547(12) -0.0107(13) 0.0015(12) 0.0234(11)
    C34 0.0875(19) 0.0859(19) 0.097(2) -0.0152(15) -0.0220(16) 0.0621(18)
    C35 0.0588(14) 0.100(2) 0.138(3) 0.0163(14) -0.0038(16) 0.078(2)
    C36 0.0438(10) 0.0688(13) 0.1000(17) 0.0183(9) 0.0158(11) 0.0442(13)
    N1 0.0388(7) 0.0386(7) 0.0699(10) 0.0106(6) 0.0169(7) 0.0230(7)
    N2 0.0372(7) 0.0396(7) 0.0729(10) 0.0145(6) 0.0200(7) 0.0226(7)
    N3 0.0468(9) 0.0477(9) 0.0920(14) 0.0236(7) 0.0164(9) 0.0234(9)
    P1 0.03125(19) 0.0388(2) 0.0393(2) 0.00988(15) 0.00878(15) 0.00323(16)
    S1 0.03454(18) 0.03454(19) 0.0490(2) 0.01021(14) 0.01279(15) 0.01437(16)
    Cl1 0.0497(2) 0.0406(2) 0.0713(3) 0.00658(17) 0.0195(2) 0.0183(2)
    Ag1 0.05604(11) 0.04168(10) 0.06025(12) 0.00514(6) 0.02583(7) -0.00213(7)
_geom_special_details
;
All e.s.d.'s (except the e.s.d. in the dihedral angle between two l.s. planes)
are estimated using the full covariance matrix. The cell e.s.d.'s are taken
into account individually in the estimation of e.s.d.'s in distances, angles
and torsion angles; correlations between e.s.d.'s in cell parameters are only
used when they are defined by crystal symmetry. An approximate (isotropic)
treatment of cell e.s.d.'s is used for estimating e.s.d.'s involving l.s.
planes.
;
loop_
    _geom_bond_atom_site_label_1
    _geom_bond_atom_site_label_2
    _geom_bond_site_symmetry_2
    _geom_bond_distance
    _geom_bond_publ_flag
    C1 N1 . 1.311(2) ?
    C1 N2 . 1.323(2) ?
    C1 S1 . 1.7236(16) ?
    C11 C12 . 1.383(3) ?
    C11 C16 . 1.391(3) ?
    C11 P1 . 1.8189(16) ?
    C12 C13 . 1.394(3) ?
    C12 H12 . 0.9300 ?
    C13 C14 . 1.364(4) ?
    C13 H13 . 0.9300 ?
    C14 C15 . 1.377(4) ?
    C14 H14 . 0.9300 ?
    C15 C16 . 1.384(3) ?
    C15 H15 . 0.9300 ?
    C16 H16 . 0.9300 ?
    C21 C22 . 1.389(2) ?
    C21 C26 . 1.391(3) ?
    C21 P1 . 1.8221(18) ?
    C22 C23 . 1.381(3) ?
    C22 H22 . 0.9300 ?
    C23 C24 . 1.366(4) ?
    C23 H23 . 0.9300 ?
    C24 C25 . 1.384(4) ?
    C24 H24 . 0.9300 ?
    C25 C26 . 1.383(3) ?
    C25 H25 . 0.9300 ?
    C26 H26 . 0.9300 ?
    C31 C32 . 1.383(3) ?
    C31 C36 . 1.391(3) ?
    C31 P1 . 1.8184(18) ?
    C32 C33 . 1.386(3) ?
    C32 H32 . 0.9300 ?
    C33 C34 . 1.377(4) ?
    C33 H33 . 0.9300 ?
    C34 C35 . 1.360(5) ?
    C34 H34 . 0.9300 ?
    C35 C36 . 1.383(4) ?
    C35 H35 . 0.9300 ?
    C36 H36 . 0.9300 ?
    N1 H1A . 0.888(16) ?
    N1 H1B . 0.851(17) ?
    N2 N3 . 1.406(2) ?
    N2 H2 . 0.834(16) ?
    N3 H3A . 0.851(16) ?
    N3 H3B . 0.870(16) ?
    P1 Ag1 . 2.4225(4) ?
    S1 Ag1 . 2.5202(4) ?
    Cl1 Ag1 . 2.5378(5) ?
    Ag1 Ag1 2_776 3.3502(4) ?
loop_
    _geom_angle_atom_site_label_1
    _geom_angle_atom_site_label_2
    _geom_angle_atom_site_label_3
    _geom_angle_site_symmetry_1
    _geom_angle_site_symmetry_3
    _geom_angle
    _geom_angle_publ_flag
    N1 C1 N2 . . 119.02(15) ?
    N1 C1 S1 . . 123.57(12) ?
    N2 C1 S1 . . 117.41(12) ?
    C12 C11 C16 . . 119.68(16) ?
    C12 C11 P1 . . 123.64(15) ?
    C16 C11 P1 . . 116.68(13) ?
    C11 C12 C13 . . 119.7(2) ?
    C11 C12 H12 . . 120.2 ?
    C13 C12 H12 . . 120.2 ?
    C14 C13 C12 . . 120.2(2) ?
    C14 C13 H13 . . 119.9 ?
    C12 C13 H13 . . 119.9 ?
    C13 C14 C15 . . 120.57(19) ?
    C13 C14 H14 . . 119.7 ?
    C15 C14 H14 . . 119.7 ?
    C14 C15 C16 . . 120.0(2) ?
    C14 C15 H15 . . 120.0 ?
    C16 C15 H15 . . 120.0 ?
    C15 C16 C11 . . 119.9(2) ?
    C15 C16 H16 . . 120.1 ?
    C11 C16 H16 . . 120.1 ?
    C22 C21 C26 . . 118.97(18) ?
    C22 C21 P1 . . 123.40(14) ?
    C26 C21 P1 . . 117.55(14) ?
    C23 C22 C21 . . 120.31(19) ?
    C23 C22 H22 . . 119.8 ?
    C21 C22 H22 . . 119.8 ?
    C24 C23 C22 . . 120.6(2) ?
    C24 C23 H23 . . 119.7 ?
    C22 C23 H23 . . 119.7 ?
    C23 C24 C25 . . 119.7(2) ?
    C23 C24 H24 . . 120.1 ?
    C25 C24 H24 . . 120.1 ?
    C26 C25 C24 . . 120.3(2) ?
    C26 C25 H25 . . 119.8 ?
    C24 C25 H25 . . 119.8 ?
    C25 C26 C21 . . 120.0(2) ?
    C25 C26 H26 . . 120.0 ?
    C21 C26 H26 . . 120.0 ?
    C32 C31 C36 . . 118.6(2) ?
    C32 C31 P1 . . 123.22(14) ?
    C36 C31 P1 . . 118.21(17) ?
    C31 C32 C33 . . 121.2(2) ?
    C31 C32 H32 . . 119.4 ?
    C33 C32 H32 . . 119.4 ?
    C34 C33 C32 . . 119.1(3) ?
    C34 C33 H33 . . 120.5 ?
    C32 C33 H33 . . 120.5 ?
    C35 C34 C33 . . 120.4(2) ?
    C35 C34 H34 . . 119.8 ?
    C33 C34 H34 . . 119.8 ?
    C34 C35 C36 . . 120.9(3) ?
    C34 C35 H35 . . 119.6 ?
    C36 C35 H35 . . 119.6 ?
    C35 C36 C31 . . 119.8(3) ?
    C35 C36 H36 . . 120.1 ?
    C31 C36 H36 . . 120.1 ?
    C1 N1 H1A . . 120.0(17) ?
    C1 N1 H1B . . 119.0(18) ?
    H1A N1 H1B . . 121(2) ?
    C1 N2 N3 . . 120.06(15) ?
    C1 N2 H2 . . 115.7(18) ?
    N3 N2 H2 . . 124.3(19) ?
    N2 N3 H3A . . 109.2(19) ?
    N2 N3 H3B . . 106.8(18) ?
    H3A N3 H3B . . 107(2) ?
    C31 P1 C11 . . 103.77(8) ?
    C31 P1 C21 . . 103.33(8) ?
    C11 P1 C21 . . 105.00(8) ?
    C31 P1 Ag1 . . 117.05(6) ?
    C11 P1 Ag1 . . 109.59(5) ?
    C21 P1 Ag1 . . 116.71(6) ?
    C1 S1 Ag1 . . 108.17(5) ?
    P1 Ag1 S1 . . 123.445(15) ?
    P1 Ag1 Cl1 . . 119.164(17) ?
    S1 Ag1 Cl1 . . 111.851(15) ?
    P1 Ag1 Ag1 . 2_776 122.531(13) ?
    S1 Ag1 Ag1 . 2_776 58.885(10) ?
    Cl1 Ag1 Ag1 . 2_776 105.880(14) ?
loop_
    _geom_torsion_atom_site_label_1
    _geom_torsion_atom_site_label_2
    _geom_torsion_atom_site_label_3
    _geom_torsion_atom_site_label_4
    _geom_torsion_site_symmetry_1
    _geom_torsion_site_symmetry_2
    _geom_torsion_site_symmetry_3
    _geom_torsion_site_symmetry_4
    _geom_torsion
    _geom_torsion_publ_flag
    C16 C11 C12 C13 . . . . -1.8(3) ?
    P1 C11 C12 C13 . . . . 178.80(17) ?
    C11 C12 C13 C14 . . . . 0.3(4) ?
    C12 C13 C14 C15 . . . . 0.7(4) ?
    C13 C14 C15 C16 . . . . -0.2(3) ?
    C14 C15 C16 C11 . . . . -1.3(3) ?
    C12 C11 C16 C15 . . . . 2.3(3) ?
    P1 C11 C16 C15 . . . . -178.27(14) ?
    C26 C21 C22 C23 . . . . -2.5(3) ?
    P1 C21 C22 C23 . . . . -179.27(18) ?
    C21 C22 C23 C24 . . . . 0.0(4) ?
    C22 C23 C24 C25 . . . . 2.0(4) ?
    C23 C24 C25 C26 . . . . -1.3(5) ?
    C24 C25 C26 C21 . . . . -1.3(4) ?
    C22 C21 C26 C25 . . . . 3.1(3) ?
    P1 C21 C26 C25 . . . . -179.9(2) ?
    C36 C31 C32 C33 . . . . -1.7(3) ?
    P1 C31 C32 C33 . . . . 176.89(16) ?
    C31 C32 C33 C34 . . . . -0.2(3) ?
    C32 C33 C34 C35 . . . . 1.4(4) ?
    C33 C34 C35 C36 . . . . -0.7(4) ?
    C34 C35 C36 C31 . . . . -1.3(4) ?
    C32 C31 C36 C35 . . . . 2.5(3) ?
    P1 C31 C36 C35 . . . . -176.20(19) ?
    N1 C1 N2 N3 . . . . 2.5(3) ?
    S1 C1 N2 N3 . . . . -177.61(15) ?
    C32 C31 P1 C11 . . . . 22.69(18) ?
    C36 C31 P1 C11 . . . . -158.69(16) ?
    C32 C31 P1 C21 . . . . -86.69(17) ?
    C36 C31 P1 C21 . . . . 91.93(16) ?
    C32 C31 P1 Ag1 . . . . 143.54(15) ?
    C36 C31 P1 Ag1 . . . . -37.84(17) ?
    C12 C11 P1 C31 . . . . -96.91(17) ?
    C16 C11 P1 C31 . . . . 83.68(14) ?
    C12 C11 P1 C21 . . . . 11.23(18) ?
    C16 C11 P1 C21 . . . . -168.18(13) ?
    C12 C11 P1 Ag1 . . . . 137.34(15) ?
    C16 C11 P1 Ag1 . . . . -42.07(14) ?
    C22 C21 P1 C31 . . . . 18.41(17) ?
    C26 C21 P1 C31 . . . . -158.39(15) ?
    C22 C21 P1 C11 . . . . -90.05(16) ?
    C26 C21 P1 C11 . . . . 93.14(16) ?
    C22 C21 P1 Ag1 . . . . 148.38(14) ?
    C26 C21 P1 Ag1 . . . . -28.42(16) ?
    N1 C1 S1 Ag1 . . . . -21.93(16) ?
    N2 C1 S1 Ag1 . . . . 158.21(12) ?
    C31 P1 Ag1 S1 . . . . 96.31(6) ?
    C11 P1 Ag1 S1 . . . . -145.95(6) ?
    C21 P1 Ag1 S1 . . . . -26.83(6) ?
    C31 P1 Ag1 Cl1 . . . . -55.26(7) ?
    C11 P1 Ag1 Cl1 . . . . 62.48(7) ?
    C21 P1 Ag1 Cl1 . . . . -178.40(6) ?
    C31 P1 Ag1 Ag1 . . . 2_776 168.06(6) ?
    C11 P1 Ag1 Ag1 . . . 2_776 -74.21(7) ?
    C21 P1 Ag1 Ag1 . . . 2_776 44.92(6) ?
    C1 S1 Ag1 P1 . . . . -132.43(5) ?
    C1 S1 Ag1 Cl1 . . . . 20.96(6) ?
    C1 S1 Ag1 Ag1 . . . 2_776 116.84(5) ?
loop_
    _geom_hbond_atom_site_label_D
    _geom_hbond_atom_site_label_H
    _geom_hbond_atom_site_label_A
    _geom_hbond_site_symmetry_A
    _geom_hbond_distance_DH
    _geom_hbond_distance_HA
    _geom_hbond_distance_DA
    _geom_hbond_angle_DHA
    N3 H3B Cl1 1_455 0.870(16) 2.673(17) 3.535(2) 171(2)
    N2 H2 S1 2_676 0.834(16) 2.656(19) 3.4320(15) 155(2)
    N1 H1B Cl1 2_786 0.851(17) 2.625(19) 3.4088(16) 154(2)
    N1 H1A Cl1 . 0.888(16) 2.446(17) 3.3239(16) 170(2)
_iucr_refine_instructions_details
;
TITL ty041 in P-1
CELL  0.71073   8.7845   9.4656  13.7529  109.276   98.306   99.739
ZERR     1.00   0.0004   0.0004   0.0006    0.001    0.001    0.001
LATT 1
SFAC C  H  N  P  S  Cl Ag
UNIT 38 40 6 2 2 2 2
MERG 2
L.S. 4
EXTI  0.06929
ACTA
BOND   $H
FMAP 2
PLAN 20
CONF
HTAB  N1 Cl1
HTAB N1 Cl1_$1
EQIV $1 -x+2, -y+3, -z+1
HTAB N2 S1_$2
EQIV $2 -x+1, -y+2, -z+1
HTAB N3 Cl1_$3
EQIV $3 x-1, y, z
DFIX 0.87 N3 H3A N3 H3B
DFIX 0.87 N2 H2
DFIX 0.87 N1 H1A N1 H1B
WGHT  0.029300  0.273400
FVAR  0.876990
TEMP    20.00
C1     1   0.718081  1.209260  0.507818 11.000000  0.033150  0.038240 =
           0.034620  0.014240  0.006050  0.009780
C11    1   1.167621  0.772089  0.217801 11.000000  0.032820  0.054930 =
           0.033400  0.008170  0.006960  0.015640
C12    1   1.200446  0.627928  0.186801 11.000000  0.047610  0.057680 =
           0.054640  0.004660  0.008800  0.022170
AFIX 43
H12    2   1.119410  0.540348  0.167499 11.000000 -1.200000
AFIX 0
C13    1   1.355653  0.614526  0.184627 11.000000  0.060570  0.085560 =
           0.065930  0.015400  0.015880  0.044380
AFIX 43
H13    2   1.378091  0.517715  0.163474 11.000000 -1.200000
AFIX 0
C14    1   1.474684  0.742930  0.213419 11.000000  0.039550  0.116240 =
           0.068940  0.036350  0.017600  0.036710
AFIX 43
H14    2   1.577755  0.733019  0.211051 11.000000 -1.200000
AFIX 0
C15    1   1.443574  0.887098  0.245960 11.000000  0.035210  0.098150 =
           0.059710  0.036550  0.010160  0.011780
AFIX 43
H15    2   1.525476  0.974077  0.265651 11.000000 -1.200000
AFIX 0
C16    1   1.290351  0.902500  0.249349 11.000000  0.037720  0.062990 =
           0.045370  0.021790  0.008810  0.011880
AFIX 43
H16    2   1.269463  0.999860  0.272675 11.000000 -1.200000
AFIX 0
C21    1   0.847618  0.617525  0.203713 11.000000  0.033640  0.043080 =
           0.041930  0.010690  0.007960  0.012440
C22    1   0.769606  0.508331  0.105694 11.000000  0.060990  0.048290 =
           0.043240  0.006330  0.015220  0.001060
AFIX 43
H22    2   0.779422  0.528444  0.044828 11.000000 -1.200000
AFIX 0
C23    1   0.677551  0.370065  0.098181 11.000000  0.074290  0.049160 =
           0.061000  0.006250  0.012560 -0.005710
AFIX 43
H23    2   0.625705  0.297690  0.032192 11.000000 -1.200000
AFIX 0
C24    1   0.661894  0.338553  0.186728 11.000000  0.070890  0.059220 =
           0.089570  0.036790  0.011820  0.000380
AFIX 43
H24    2   0.602303  0.243928  0.180943 11.000000 -1.200000
AFIX 0
C25    1   0.735113  0.448078  0.285140 11.000000  0.087160  0.084760 =
           0.071410  0.048290  0.006280  0.006010
AFIX 43
H25    2   0.722824  0.427626  0.345569 11.000000 -1.200000
AFIX 0
C26    1   0.826473  0.587799  0.294023 11.000000  0.063780  0.069230 =
           0.048290  0.024890 -0.001390  0.008260
AFIX 43
H26    2   0.873724  0.661809  0.360317 11.000000 -1.200000
AFIX 0
C31    1   0.906008  0.827188  0.096962 11.000000  0.034330  0.040080 =
           0.055150  0.016610  0.004350  0.002980
C32    1   0.969684  0.770489  0.009649 11.000000  0.063720  0.052890 =
           0.046800  0.014140  0.009700  0.009910
AFIX 43
H32    2   1.052542  0.721979  0.014677 11.000000 -1.200000
AFIX 0
C33    1   0.912356  0.784594 -0.085187 11.000000  0.096890  0.061720 =
           0.054650  0.023350  0.001460 -0.010710
AFIX 43
H33    2   0.956377  0.746326 -0.143293 11.000000 -1.200000
AFIX 0
C34    1   0.789247  0.856098 -0.092167 11.000000  0.087540  0.085860 =
           0.096870  0.062080 -0.022010 -0.015210
AFIX 43
H34    2   0.748267  0.864158 -0.155855 11.000000 -1.200000
AFIX 0
C35    1   0.727230  0.915002 -0.006484 11.000000  0.058850  0.100350 =
           0.138400  0.078380 -0.003840  0.016260
AFIX 43
H35    2   0.644859  0.963942 -0.012061 11.000000 -1.200000
AFIX 0
C36    1   0.785022  0.903084  0.088785 11.000000  0.043790  0.068820 =
           0.099950  0.044190  0.015830  0.018260
AFIX 43
H36    2   0.743153  0.945663  0.147202 11.000000 -1.200000
AFIX 0
N1     3   0.820108  1.329949  0.511081 11.000000  0.038780  0.038590 =
           0.069860  0.023050  0.016940  0.010600
H1A    2   0.911713  1.319725  0.492859 11.000000 -1.200000
H1B    2   0.796567  1.417212  0.530244 11.000000 -1.200000
N2     3   0.577285  1.224603  0.526967 11.000000  0.037250  0.039640 =
           0.072940  0.022590  0.019970  0.014470
H2     2   0.517517  1.145591  0.526202 11.000000 -1.200000
N3     3   0.536487  1.367213  0.546278 11.000000  0.046770  0.047710 =
           0.092020  0.023410  0.016420  0.023560
H3A    2   0.527769  1.403781  0.610151 11.000000 -1.200000
H3B    2   0.443000  1.348853  0.507029 11.000000 -1.200000
P1     4   0.969669  0.803829  0.221417 11.000000  0.031250  0.038770 =
           0.039320  0.003230  0.008780  0.009880
S1     5   0.756854  1.029192  0.479951 11.000000  0.034540  0.034540 =
           0.049030  0.014370  0.012790  0.010210
Cl1    6   1.138568  1.281857  0.411210 11.000000  0.049730  0.040580 =
           0.071280  0.018330  0.019510  0.006580
Ag1    7   0.977789  1.016088  0.381354 11.000000  0.056040  0.041680 =
           0.060250 -0.002130  0.025830  0.005140
Q1     1   1.017100  1.060000  0.439600 11.000000  0.050000      0.38
Q2     1   0.979600  1.042400  0.335300 11.000000  0.050000      0.29
Q3     1   1.052900  1.002200  0.377400 11.000000  0.050000      0.28
Q4     1   0.886600  0.536000  0.272800 11.000000  0.050000      0.26
Q5     1   0.798300  0.393800  0.258300 11.000000  0.050000      0.25
Q6     1   0.930400  0.818400  0.152100 11.000000  0.050000      0.25
Q7     1   0.826000  1.082000  0.564000 11.000000  0.050000      0.25
Q8     1   0.728800  1.018300  0.419700 11.000000  0.050000      0.23
Q9     1   0.783200  0.991500  0.182300 11.000000  0.050000      0.22
Q10    1   0.783200  0.926700 -0.037100 11.000000  0.050000      0.21
Q11    1   1.067100  1.291600  0.381500 11.000000  0.050000      0.20
Q12    1   1.075200  0.782800  0.214600 11.000000  0.050000      0.19
Q13    1   0.521300  0.582600  0.738500 11.000000  0.050000      0.19
Q14    1   0.733400  0.969300  0.057900 11.000000  0.050000      0.18
Q15    1   0.852100  0.869600  0.089400 11.000000  0.050000      0.18
Q16    1   1.405500  0.381500  0.257000 11.000000  0.050000      0.18
Q17    1   1.374100  0.449200  0.227100 11.000000  0.050000      0.17
Q18    1   0.527600  1.360000  0.482500 11.000000  0.050000      0.17
Q19    1   0.865700  0.837200 -0.081000 11.000000  0.050000      0.17
Q20    1   1.090300  0.942700  0.423700 11.000000  0.050000      0.17
HKLF 4
END
;
data_global
_journal_date_recd_electronic     2012-12-17
_journal_date_accepted     2012-12-21
_journal_name_full     'Acta Crystallographica, Section E'
_journal_year     2013
_journal_volume     69
_journal_issue      2
_journal_page_first     m83
_journal_page_last     m84
_journal_paper_category     QM
_journal_paper_doi     10.1107/S1600536812051562
_journal_coeditor_code     LH5573
_publ_contact_author_name     'Yupa Wattanakanjana'
_publ_contact_author_address
;
Department of Chemistry, Faculty of Science, Prince of Songkla University,
Hat Yai, Songkhla 90112, Thailand
;
_publ_contact_author_email     yupa.t@psu.ac.th
_publ_contact_author_fax     '+66 (0) 74 558841'
_publ_contact_author_phone     '+66 (0) 74 212918'
_publ_section_title
;\
Di-\m-thiosemicarbazide-\k^4^<i>S</i>:<i>S</i>-\
bis[chloridobis(triphenylphosphane-\k<i>P</i>)silver(I)]
;
loop_
    _publ_author_name
    _publ_author_footnote
    _publ_author_address
    'Wattanakanjana, Yupa' .
;
Department of Chemistry, Faculty of Science, Prince of Songkla University,
Hat Yai, Songkhla 90112, Thailand
;
    'Pakawatchai, Chaveng' .
;
Department of Chemistry and Center of Excellence for Innovation in Chemistry,
Faculty of Science, Prince of Songkla University, Hat Yai, Songkhla 90112,
Thailand
;
    'Nimthong, Ruthairat' .
;
Department of Chemistry and Center of Excellence for Innovation in Chemistry,
Faculty of Science, Prince of Songkla University, Hat Yai, Songkhla 90112,
Thailand
;
