# Supplementary material for: Di-μ-thio­semicarbazide-κ4 S:S-bis­[chlori­dobis(triphenyl­phosphane-κP)silver(I)]
Source: Acta Crystallogr Sect E Struct Rep Online. 2013 Jan 9;69(Pt 2):m83–4. doi: 10.1107/S1600536812051562 (PMC3569183; doi:10.1107/S1600536812051562)
Supplement: Supplementary file 2 [file e-69-00m83-Isup2.hkl]

# 
# h,k,l, Fc-squared, Fo-squared, sigma(Fo-squared) and status flag 
# 
data_I
_shelx_title ' ty041 in P-1' 
_shelx_refln_list_code          4 
_shelx_F_calc_maximum      166.97 
_exptl_crystal_F_000       500.00 
_reflns_d_resolution_high  0.7567 
 
loop_ 
 _symmetry_equiv_pos_as_xyz 
 'x, y, z' 
 '-x, -y, -z' 
 
_cell_length_a     8.7845 
_cell_length_b     9.4656 
_cell_length_c    13.7529 
_cell_angle_alpha 109.276 
_cell_angle_beta   98.306 
_cell_angle_gamma  99.739 
 
_shelx_F_squared_multiplier     1.000 
 
loop_ 
 _refln_index_h 
 _refln_index_k 
 _refln_index_l 
 _refln_F_squared_calc 
 _refln_F_squared_meas 
 _refln_F_squared_sigma 
 _refln_observed_status 
   1   0   0    15053.22    13602.47    411.34 o 
   2   0   0      360.85      349.73      9.58 o 
   3   0   0      753.53      733.11     16.99 o 
   4   0   0     5220.04     5185.04    289.52 o 
   5   0   0     1708.22     1698.79     39.20 o 
   6   0   0      567.13      539.29     12.78 o 
   7   0   0      602.32      588.71     14.00 o 
   8   0   0      162.15      148.51      4.66 o 
   9   0   0       20.50       20.19      1.73 o 
  10   0   0       54.51       49.79      2.84 o 
  11   0   0        3.79        1.99      1.60 o 
 -11   1   0        3.33        1.53      1.06 o 
 -10   1   0       79.46       70.26      3.50 o 
  -9   1   0      267.10      257.70      9.46 o 
  -8   1   0      577.87      586.86     14.04 o 
  -7   1   0      118.71      114.43      3.97 o 
  -6   1   0       39.82       38.03      1.31 o 
  -5   1   0      664.38      660.43     15.44 o 
  -4   1   0    10530.15    11192.05    394.96 o 
  -3   1   0    10300.48    10535.16    278.50 o 
  -2   1   0    25859.77    20668.83    675.96 o 
  -1   1   0     6121.39     6207.89    300.07 o 
   0   1   0     8227.96     8724.94    348.85 o 
   1   1   0    10516.36    10818.63    443.18 o 
   2   1   0      206.33      249.17      5.97 o 
   3   1   0     2885.82     2812.40     94.65 o 
   4   1   0     3373.18     3316.36    119.46 o 
   5   1   0     1393.86     1380.99     31.93 o 
   6   1   0       45.38       46.75      1.53 o 
   7   1   0      264.30      262.34      7.59 o 
   8   1   0       21.44       20.45      1.27 o 
   9   1   0        8.32        9.26      2.00 o 
  10   1   0       65.47       70.25      3.58 o 
 -11   2   0       35.29       37.66      2.67 o 
 -10   2   0        0.75       -1.11      1.46 o 
  -9   2   0       48.68       43.63      2.46 o 
  -8   2   0        9.73       11.24      1.03 o 
  -7   2   0       40.45       44.30      1.92 o 
  -6   2   0      213.41      247.58      7.01 o 
  -5   2   0     1419.43     1445.29     33.41 o 
  -4   2   0     7699.69     7779.58    205.77 o 
  -3   2   0     3569.74     3739.00    111.19 o 
  -2   2   0      266.97      288.74      6.79 o 
  -1   2   0     4550.93     4458.72    144.79 o 
   0   2   0      473.76      484.61     11.33 o 
   1   2   0       79.03       68.21      2.92 o 
   2   2   0      144.86      112.64      3.17 o 
   3   2   0     3650.64     3836.14     88.05 o 
   4   2   0     3346.01     3445.17     80.36 o 
   5   2   0      695.92      720.85     16.85 o 
   6   2   0      171.56      161.62      5.55 o 
   7   2   0       43.60       40.81      1.79 o 
   8   2   0      436.09      450.84     12.75 o 
   9   2   0      113.37      107.16      4.72 o 
  10   2   0        0.20        0.28      0.89 o 
 -11   3   0       13.86       10.98      1.53 o 
 -10   3   0      236.66      236.22      7.24 o 
  -9   3   0       76.23       78.61      2.92 o 
  -8   3   0       87.56       76.85      2.09 o 
  -7   3   0       12.61       13.63      1.66 o 
  -6   3   0      358.18      360.52      8.38 o 
  -5   3   0      116.33      132.64      3.58 o 
  -4   3   0       17.94       16.84      0.64 o 
  -3   3   0       13.94       10.50      0.49 o 
  -2   3   0      219.54      221.46      6.21 o 
  -1   3   0      510.02      497.32     13.45 o 
   0   3   0     6339.24     6402.62    146.72 o 
   1   3   0     3780.91     3790.08     87.04 o 
   2   3   0     1536.09     1473.02     34.00 o 
   3   3   0     1606.10     1609.29     44.89 o 
   4   3   0     2004.04     2138.15     59.80 o 
   5   3   0     1073.26     1089.62     29.41 o 
   6   3   0      653.37      682.16     18.72 o 
   7   3   0      187.08      186.08      5.72 o 
   8   3   0      253.37      257.47      7.71 o 
   9   3   0      222.66      224.02      8.59 o 
  10   3   0       15.07       11.50      1.70 o 
 -11   4   0       97.46      111.37      6.94 o 
 -10   4   0      113.29      117.13      5.04 o 
  -9   4   0       80.37       90.96      3.52 o 
  -8   4   0      199.54      187.95      4.38 o 
  -7   4   0        3.05        3.26      0.51 o 
  -6   4   0      557.02      581.23     13.88 o 
  -5   4   0        8.73        8.06      0.60 o 
  -4   4   0      463.34      458.24     10.83 o 
  -3   4   0      980.12     1011.03     27.14 o 
  -2   4   0     1546.93     1563.52     41.69 o 
  -1   4   0     4126.14     4280.67     98.17 o 
   0   4   0     4061.64     3972.07     91.23 o 
   1   4   0     6611.23     6839.57    156.76 o 
   2   4   0     3815.57     4002.90     91.92 o 
   3   4   0     1908.21     1916.90     51.18 o 
   4   4   0     2523.48     2378.83     71.01 o 
   5   4   0     1930.78     1872.02     98.12 o 
   6   4   0      697.14      714.42     19.68 o 
   7   4   0      565.16      582.19     16.29 o 
   8   4   0      275.06      284.09      8.50 o 
   9   4   0       66.59       73.71      3.72 o 
 -11   5   0        0.79        2.61      1.12 o 
 -10   5   0       49.40       53.22      4.27 o 
  -9   5   0       43.85       40.73      4.25 o 
  -8   5   0        0.66        1.67      0.68 o 
  -7   5   0      108.20       86.94      3.03 o 
  -6   5   0       10.42        9.97      0.86 o 
  -5   5   0       17.42       22.96      0.98 o 
  -4   5   0     1200.46     1259.46     33.83 o 
  -3   5   0     3278.87     3364.98     97.70 o 
  -2   5   0     2514.04     2568.11     68.36 o 
  -1   5   0     2220.56     2365.37     54.47 o 
   0   5   0     4308.54     4396.60    100.95 o 
   1   5   0     2973.74     3002.90     69.12 o 
   2   5   0     2598.95     2594.58     59.75 o 
   3   5   0     1570.86     1643.15     44.04 o 
   4   5   0     1691.66     1759.83     47.20 o 
   5   5   0     1701.64     1731.08     46.52 o 
   6   5   0      321.83      334.93      9.74 o 
   7   5   0       11.43       15.28      1.27 o 
   8   5   0       62.17       71.64      2.92 o 
 -10   6   0        6.73        8.02      1.39 o 
  -9   6   0        2.16        4.48      1.62 o 
  -8   6   0       76.73       77.23      3.43 o 
  -7   6   0       25.12       27.84      1.49 o 
  -6   6   0       53.60       48.19      3.90 o 
  -5   6   0      236.14      240.91      8.53 o 
  -4   6   0     1535.04     1530.58     59.10 o 
  -3   6   0     1621.51     1663.12     44.58 o 
  -2   6   0      584.09      606.97     16.62 o 
  -1   6   0       61.55       58.97      1.73 o 
   0   6   0     1206.89     1230.71     28.58 o 
   1   6   0     3733.52     3516.69    146.96 o 
   2   6   0      837.42      838.52     22.79 o 
   3   6   0      417.06      406.48     11.43 o 
   4   6   0      351.39      367.40     10.49 o 
   5   6   0      318.31      318.73      9.31 o 
   6   6   0       36.77       35.77      1.85 o 
   7   6   0        3.35        2.16      0.84 o 
   8   6   0       28.61       34.32      5.25 o 
 -10   7   0       25.11       21.00      2.75 o 
  -9   7   0        9.02        6.27      1.24 o 
  -8   7   0       37.70       34.33      2.13 o 
  -7   7   0      109.20      104.04      5.00 o 
  -6   7   0        3.18        1.81      0.69 o 
  -5   7   0        4.56        3.96      1.04 o 
  -4   7   0       12.78       15.15      1.10 o 
  -3   7   0      306.89      293.74      8.46 o 
  -2   7   0        8.24        8.48      0.80 o 
  -1   7   0      153.95      158.72      4.83 o 
   0   7   0      139.82      137.18      5.47 o 
   1   7   0     1342.05     1334.62     31.05 o 
   2   7   0      492.24      446.58     12.52 o 
   3   7   0        8.36        9.75      0.95 o 
   4   7   0       33.51       31.73      1.67 o 
   5   7   0      140.44      133.33      4.46 o 
   6   7   0      128.88      120.95      4.26 o 
   7   7   0       29.72       27.63      1.81 o 
 -10   8   0       77.91       84.56      4.25 o 
  -9   8   0       58.82       63.33      3.45 o 
  -8   8   0        7.20        7.32      1.03 o 
  -7   8   0        0.41        0.51      1.85 o 
  -6   8   0      233.27      235.68      7.16 o 
  -5   8   0      301.50      301.90      8.86 o 
  -4   8   0       32.43       27.31      3.91 o 
  -3   8   0      108.27      111.71      3.75 o 
  -2   8   0      101.53       96.23      3.31 o 
  -1   8   0       75.02       72.23      5.06 o 
   0   8   0      312.91      277.88      8.09 o 
   1   8   0       15.96       11.07      1.36 o 
   2   8   0       69.73       56.78      2.99 o 
   3   8   0       11.04       11.93      2.07 o 
   4   8   0      323.99      319.61      9.43 o 
   5   8   0      567.85      565.92     16.04 o 
   6   8   0      288.29      310.58      9.40 o 
  -9   9   0      194.50      193.78     12.06 o 
  -8   9   0       71.27       74.52      4.56 o 
  -7   9   0       12.88        9.63      1.18 o 
  -6   9   0      101.29      107.99      5.02 o 
  -5   9   0       50.63       58.78      2.52 o 
  -4   9   0       82.46       75.28      2.95 o 
  -3   9   0      146.17      164.22      5.27 o 
  -2   9   0       19.48       17.69      1.30 o 
  -1   9   0       29.96       32.11      1.67 o 
   0   9   0       91.70       76.95      3.68 o 
   1   9   0      332.48      304.88     11.15 o 
   2   9   0      309.64      297.81     10.98 o 
   3   9   0      315.92      310.75     11.48 o 
   4   9   0      274.70      280.83     10.60 o 
   5   9   0      262.85      262.93     10.09 o 
  -8  10   0       56.30       61.59      3.58 o 
  -7  10   0       32.70       33.68      4.85 o 
  -6  10   0        4.36        4.07      0.98 o 
  -5  10   0        1.89        0.08      0.78 o 
  -4  10   0       20.81       18.71      2.12 o 
  -3  10   0       54.48       48.61      2.28 o 
  -2  10   0        0.25        0.14      0.68 o 
  -1  10   0        0.16        2.73      1.02 o 
   0  10   0      196.70      181.37      7.25 o 
   1  10   0      618.01      607.51     21.13 o 
   2  10   0      295.37      295.51     14.95 o 
   3  10   0       79.27       78.06      4.06 o 
  -6  11   0        3.21        2.71      0.88 o 
  -5  11   0       99.43      108.03      4.95 o 
  -4  11   0        8.34       11.15      1.30 o 
  -3  11   0       49.46       58.79      2.62 o 
  -2  11   0      102.99      103.64      4.77 o 
  -1  11   0       21.18       23.42      3.53 o 
   0  11   0       48.11       42.06      2.85 o 
   1  11   0       89.31       81.00      4.18 o 
   2 -12   1        0.51       -0.44      1.52 o 
   3 -12   1        9.80       10.03      2.37 o 
  -2 -11   1        1.62        0.85      1.12 o 
  -1 -11   1       12.19       12.08      1.74 o 
   0 -11   1        1.51        2.40      1.19 o 
   1 -11   1       12.16       13.87      1.73 o 
   2 -11   1        5.10        5.39      1.28 o 
   3 -11   1        0.74        1.66      0.92 o 
   4 -11   1      103.69      116.57      4.23 o 
   5 -11   1      234.81      226.97      7.19 o 
   6 -11   1       16.42       13.04      1.79 o 
  -4 -10   1        7.12       13.20      1.79 o 
  -3 -10   1        0.57       -0.16      1.05 o 
  -2 -10   1       35.99       25.37      2.21 o 
  -1 -10   1       74.28       67.02      3.58 o 
   0 -10   1       22.87       21.45      1.94 o 
   1 -10   1      228.19      224.34      8.57 o 
   2 -10   1      170.15      181.48      7.17 o 
   3 -10   1       64.95       66.42      3.43 o 
   4 -10   1      165.01      168.34      6.77 o 
   5 -10   1      313.00      323.44     12.70 o 
   6 -10   1      119.78      117.59      4.20 o 
   7 -10   1        1.90        1.06      0.84 o 
   8 -10   1      125.28      127.58     19.89 o 
  -5  -9   1       58.27       60.62      4.77 o 
  -4  -9   1        0.99       -0.64      0.99 o 
  -3  -9   1        6.77       10.06      1.50 o 
  -2  -9   1        0.34        0.15      0.85 o 
  -1  -9   1        7.82        7.44      1.25 o 
   0  -9   1       83.51       80.30      5.35 o 
   1  -9   1      452.57      446.42     12.65 o 
   2  -9   1      169.87      177.14      8.57 o 
   3  -9   1       93.09       88.93      3.24 o 
   4  -9   1       79.58       87.60      3.22 o 
   5  -9   1      211.84      223.63      8.09 o 
   6  -9   1      171.28      176.57      7.26 o 
   7  -9   1       26.01       23.42      2.95 o 
   8  -9   1       33.26       34.08      5.11 o 
   9  -9   1      182.93      187.74     12.18 o 
  -6  -8   1       37.56       38.39      2.12 o 
  -5  -8   1       46.30       45.44      2.23 o 
  -4  -8   1       38.62       35.96      2.00 o 
  -3  -8   1        4.82        7.61      1.44 o 
  -2  -8   1       28.83       21.16      2.49 o 
  -1  -8   1       57.62       52.43      2.71 o 
   0  -8   1      102.69      100.83      3.40 o 
   1  -8   1       18.76       20.84      1.25 o 
   2  -8   1       65.08       51.65      2.11 o 
   3  -8   1      129.85      125.52      4.10 o 
   4  -8   1      132.89      114.25      4.74 o 
   5  -8   1      271.46      293.91      8.65 o 
   6  -8   1      196.84      201.33      9.38 o 
   7  -8   1        1.24        2.12      0.71 o 
   8  -8   1        0.37       -0.71      0.71 o 
   9  -8   1        7.30        7.06      1.36 o 
  10  -8   1       11.66       10.83      3.93 o 
  -7  -7   1       16.12       12.97      1.38 o 
  -6  -7   1      153.28      142.19      4.79 o 
  -5  -7   1      233.30      241.71      7.33 o 
  -4  -7   1       61.00       60.39      2.71 o 
  -3  -7   1       18.18       15.63      1.50 o 
  -2  -7   1      278.41      268.69      7.81 o 
  -1  -7   1     1573.33     1577.76     39.34 o 
   0  -7   1      143.84      138.17      3.64 o 
   1  -7   1      145.74      145.22      4.47 o 
   2  -7   1        5.64        9.06      0.87 o 
   3  -7   1      186.84      161.36      9.77 o 
   4  -7   1       31.20       36.85      2.56 o 
   5  -7   1      187.47      191.29      5.83 o 
   6  -7   1      122.46      134.45      4.38 o 
   7  -7   1        0.39        2.11      0.68 o 
   8  -7   1       25.14       24.01      1.91 o 
   9  -7   1       12.11        9.07      1.42 o 
  10  -7   1        4.26        4.09      1.31 o 
  -8  -6   1      219.51      231.13      7.28 o 
  -7  -6   1      114.65      121.53      4.25 o 
  -6  -6   1      186.05      182.61      5.78 o 
  -5  -6   1     1013.23      973.60     26.59 o 
  -4  -6   1      834.62      834.76     22.84 o 
  -3  -6   1      554.35      544.58     15.08 o 
  -2  -6   1      648.76      606.79     16.65 o 
  -1  -6   1     2960.95     2900.88     66.82 o 
   0  -6   1     1160.92     1120.26     26.03 o 
   1  -6   1       40.67       40.93      1.83 o 
   2  -6   1      159.74      153.25      4.63 o 
   3  -6   1      520.01      572.23     15.72 o 
   4  -6   1       16.79       14.64      1.09 o 
   5  -6   1      231.15      255.34      7.43 o 
   6  -6   1       70.26       69.72      2.57 o 
   7  -6   1       58.66       56.29      2.73 o 
   8  -6   1      149.96      148.75      5.97 o 
   9  -6   1      623.35      619.81     21.39 o 
  10  -6   1      212.81      200.87      7.92 o 
  -9  -5   1      224.99      219.84      8.59 o 
  -8  -5   1      280.23      285.48     11.23 o 
  -7  -5   1       98.48       95.22      3.46 o 
  -6  -5   1      176.51      175.45      5.51 o 
  -5  -5   1     1705.60     1683.01     45.26 o 
  -4  -5   1     3188.16     3018.87    125.87 o 
  -3  -5   1      862.31      814.83     22.13 o 
  -2  -5   1       17.38        8.28      2.92 o 
  -1  -5   1       64.56       55.85      2.24 o 
   0  -5   1      154.22      138.03      3.50 o 
   1  -5   1     1899.27     2025.50     46.69 o 
   2  -5   1      153.31      143.70      4.29 o 
   3  -5   1       53.17       47.60      1.81 o 
   4  -5   1        6.98        6.71      0.48 o 
   5  -5   1      890.19      870.32     20.37 o 
   6  -5   1      852.00      910.98     24.59 o 
   7  -5   1      224.53      226.24      6.69 o 
   8  -5   1      533.12      499.12     17.26 o 
   9  -5   1      289.10      268.72     12.37 o 
  10  -5   1      202.33      190.20      9.76 o 
  11  -5   1       11.48       15.35      1.81 o 
  -9  -4   1      134.43      128.03      5.50 o 
  -8  -4   1      124.98      125.46      4.27 o 
  -7  -4   1      245.56      247.19      7.40 o 
  -6  -4   1      454.64      441.53     12.45 o 
  -5  -4   1     1678.99     1679.97     84.01 o 
  -4  -4   1      689.08      647.45     17.71 o 
  -3  -4   1       19.36       23.55      1.14 o 
  -2  -4   1      922.63      999.18     23.19 o 
  -1  -4   1       10.27        4.02      0.71 o 
   0  -4   1      618.80      617.40     14.40 o 
   1  -4   1       19.34       24.20      1.65 o 
   2  -4   1      278.25      311.32      8.61 o 
   3  -4   1      999.86     1156.70     26.80 o 
   4  -4   1        9.65       14.78      1.02 o 
   5  -4   1     1713.45     1714.73     39.64 o 
   6  -4   1     2302.89     2196.07     93.86 o 
   7  -4   1       34.42       29.51      1.22 o 
   8  -4   1       16.78       14.80      2.00 o 
   9  -4   1       16.78       19.67      2.77 o 
  10  -4   1       32.69       35.43      3.17 o 
  11  -4   1       19.52       23.19      2.89 o 
 -10  -3   1        2.22        2.88      1.13 o 
  -9  -3   1      275.09      269.43     12.91 o 
  -8  -3   1      232.58      233.40      7.06 o 
  -7  -3   1      135.82      140.33      4.48 o 
  -6  -3   1       65.96       65.23      3.35 o 
  -5  -3   1      587.12      596.56     16.35 o 
  -4  -3   1      229.67      208.87      6.05 o 
  -3  -3   1      498.48      571.50     15.54 o 
  -2  -3   1      413.77      414.60     11.32 o 
  -1  -3   1     9036.94     9476.00    298.74 o 
   0  -3   1    12309.82    12395.37    711.66 o 
   1  -3   1     1124.01     1146.88     26.52 o 
   2  -3   1      316.29      324.62      7.65 o 
   3  -3   1      264.83      247.27      5.91 o 
   4  -3   1      187.35      199.49      4.88 o 
   5  -3   1       54.00       51.20      1.37 o 
   6  -3   1        4.24        5.09      0.46 o 
   7  -3   1        2.82        2.11      0.41 o 
   8  -3   1       27.22       26.38      1.59 o 
   9  -3   1       22.62       22.13      1.42 o 
  10  -3   1       60.58       65.78      3.35 o 
  11  -3   1        2.40        1.31      0.97 o 
 -10  -2   1       28.33       30.28      2.26 o 
  -9  -2   1      287.85      281.81     10.84 o 
  -8  -2   1      246.93      267.30      7.89 o 
  -7  -2   1       17.94       19.03      1.17 o 
  -6  -2   1      107.97       95.83      3.51 o 
  -5  -2   1      866.16      894.40     20.81 o 
  -4  -2   1     4384.99     4367.63    179.00 o 
  -3  -2   1     6009.05     6402.47    268.06 o 
  -2  -2   1     9821.08    11418.21    370.10 o 
  -1  -2   1    22057.05    19727.40   1245.36 o 
   0  -2   1     3940.14     4322.66    111.09 o 
   1  -2   1      933.92     1058.18     28.21 o 
   2  -2   1      455.06      402.86     13.18 o 
   3  -2   1     7328.51     7812.26    296.77 o 
   4  -2   1     2764.20     2846.05     75.48 o 
   5  -2   1       10.86       23.38      2.21 o 
   6  -2   1       84.23       84.62      2.38 o 
   7  -2   1        0.18        1.00      0.45 o 
   8  -2   1        0.16        1.53      0.60 o 
   9  -2   1       16.42       16.34      1.25 o 
  10  -2   1       63.33       65.31      3.51 o 
  11  -2   1        3.88        1.75      1.03 o 
 -11  -1   1       44.09       45.80      2.89 o 
 -10  -1   1       11.40       10.67      1.53 o 
  -9  -1   1      113.12      118.83      4.01 o 
  -8  -1   1      325.54      322.28      9.28 o 
  -7  -1   1      493.71      501.66     13.90 o 
  -6  -1   1     2127.65     2070.85     47.80 o 
  -5  -1   1     8347.64     8642.97    311.67 o 
  -4  -1   1     7099.89     7075.00    229.95 o 
  -3  -1   1     6136.61     6192.73    244.20 o 
  -2  -1   1     5367.45     5457.88    188.77 o 
  -1  -1   1     3639.90     4076.67    148.05 o 
   0  -1   1    13811.63    10703.97    838.66 o 
   1  -1   1     1834.79     2020.97     77.40 o 
   2  -1   1     1017.68     1093.28     25.21 o 
   3  -1   1      283.81      271.42      6.44 o 
   4  -1   1     1402.50     1339.73     30.96 o 
   5  -1   1      239.87      257.99      6.27 o 
   6  -1   1      605.04      604.04     14.26 o 
   7  -1   1       92.57       88.32      2.92 o 
   8  -1   1        2.00        2.81      0.70 o 
   9  -1   1       24.59       27.27      1.95 o 
  10  -1   1      128.31      133.51      5.64 o 
  11  -1   1       72.61       67.46      3.56 o 
 -11   0   1       17.67       20.95      1.98 o 
 -10   0   1       55.41       50.45      2.83 o 
  -9   0   1      265.97      265.81      7.85 o 
  -8   0   1     1074.13     1051.48     39.90 o 
  -7   0   1     1857.88     1877.33     43.45 o 
  -6   0   1     2337.23     2376.02     54.78 o 
  -5   0   1     3096.83     3193.77     73.81 o 
  -4   0   1     6711.77     6760.11    460.33 o 
  -3   0   1      120.71      126.85      5.14 o 
  -2   0   1     4837.15     5217.45    156.28 o 
  -1   0   1     1797.16     1989.41     45.74 o 
   0   0   1     5300.27     4360.49    116.65 o 
   1   0   1      665.86      710.89     16.40 o 
   2   0   1      454.98      436.14     10.14 o 
   3   0   1       24.01       23.10      0.84 o 
   4   0   1      102.88       99.87      2.96 o 
   5   0   1       53.09       46.65      1.46 o 
   6   0   1      644.65      631.80     14.90 o 
   7   0   1       42.82       41.27      1.50 o 
   8   0   1       10.54        8.54      1.59 o 
   9   0   1      119.52      122.73      5.14 o 
  10   0   1      279.49      297.07     11.00 o 
  11   0   1       45.39       53.20      4.48 o 
 -11   1   1        1.87        0.57      0.98 o 
 -10   1   1       54.10       46.24      3.78 o 
  -9   1   1      655.39      648.53     17.95 o 
  -8   1   1      802.69      833.45     19.68 o 
  -7   1   1      362.51      366.31     14.55 o 
  -6   1   1      373.91      423.86     12.78 o 
  -5   1   1       26.27       16.70      1.33 o 
  -4   1   1     2838.75     3003.13     82.79 o 
  -3   1   1    11479.89    11191.18    295.95 o 
  -2   1   1      680.71      633.98     14.77 o 
  -1   1   1        6.33        9.28      0.38 o 
   0   1   1      150.27      192.99      4.53 o 
   1   1   1     8190.56     6984.93    185.45 o 
   2   1   1      150.18      142.77      3.47 o 
   3   1   1      875.48      918.89     21.28 o 
   4   1   1       80.78       79.68      2.14 o 
   5   1   1      573.94      560.74     13.20 o 
   6   1   1      226.63      212.91      5.31 o 
   7   1   1       21.86       21.47      1.21 o 
   8   1   1       95.74      103.51      4.40 o 
   9   1   1       21.06       25.69      2.00 o 
  10   1   1      108.65      118.09      5.23 o 
 -11   2   1        2.62        3.90      1.50 o 
 -10   2   1       34.79       30.93      2.13 o 
  -9   2   1      101.79       91.45      3.22 o 
  -8   2   1      336.81      319.50      7.91 o 
  -7   2   1       23.91       28.47      1.67 o 
  -6   2   1      112.12      122.72      3.33 o 
  -5   2   1     1641.50     1620.47     37.44 o 
  -4   2   1      914.79      782.71     21.90 o 
  -3   2   1     2983.75     2890.51     66.34 o 
  -2   2   1     7207.62     6552.93    378.85 o 
  -1   2   1     4226.54     4111.41    190.69 o 
   0   2   1     1967.40     2024.41     46.62 o 
   1   2   1     7574.41     7645.51    175.03 o 
   2   2   1      618.12      608.99     14.17 o 
   3   2   1      747.32      719.38     17.49 o 
   4   2   1     3749.22     3861.89     88.69 o 
   5   2   1      969.66     1008.36     23.47 o 
   6   2   1       80.60       84.29      2.89 o 
   7   2   1      222.03      212.36      8.22 o 
   8   2   1       31.22       31.24      2.76 o 
   9   2   1        0.27        1.07      1.00 o 
  10   2   1        2.44        1.01      1.06 o 
 -11   3   1        7.65       13.69      1.65 o 
 -10   3   1       24.73       25.72      1.57 o 
  -9   3   1       23.68       22.05      1.02 o 
  -8   3   1      555.67      515.57     19.28 o 
  -7   3   1      295.24      277.62      9.91 o 
  -6   3   1      349.34      343.87     10.32 o 
  -5   3   1     1362.21     1403.75     29.05 o 
  -4   3   1     8058.60     7774.27    326.33 o 
  -3   3   1     3579.31     3458.68    128.68 o 
  -2   3   1     1123.67     1143.28     30.58 o 
  -1   3   1     4751.40     4966.75    195.62 o 
   0   3   1     9098.97     9164.41    209.89 o 
   1   3   1    10199.17    10282.48    235.45 o 
   2   3   1     5148.66     5308.39    138.67 o 
   3   3   1      254.67      220.32      5.37 o 
   4   3   1     1346.95     1340.49     31.04 o 
   5   3   1      709.98      736.25     20.09 o 
   6   3   1        5.96        7.45      0.86 o 
   7   3   1       28.09       27.45      1.54 o 
   8   3   1       67.73       72.42      3.56 o 
   9   3   1      101.21       93.28      4.37 o 
 -11   4   1        0.66        1.37      1.31 o 
 -10   4   1        2.03       -0.37      0.80 o 
  -9   4   1       45.16       51.56      2.34 o 
  -8   4   1      686.32      720.22     15.38 o 
  -7   4   1      815.06      814.84     17.35 o 
  -6   4   1      736.70      707.53     14.89 o 
  -5   4   1     2705.91     2744.96     63.14 o 
  -4   4   1     2410.85     2456.55     56.44 o 
  -3   4   1     5225.60     5418.92    265.05 o 
  -2   4   1      727.07      656.29     17.79 o 
  -1   4   1     6447.36     6492.01    201.97 o 
   0   4   1    10525.44    10584.97    278.36 o 
   1   4   1     5107.02     5122.22    117.55 o 
   2   4   1     1006.21     1045.25     24.26 o 
   3   4   1      345.09      352.25      8.45 o 
   4   4   1       80.31       83.70      2.88 o 
   5   4   1      112.88      113.29      4.58 o 
   6   4   1      101.49      101.66      3.50 o 
   7   4   1       61.72       66.51      3.68 o 
   8   4   1       28.95       30.24      2.22 o 
   9   4   1        4.70        6.90      1.34 o 
 -11   5   1       61.40       63.49      5.36 o 
 -10   5   1        5.99        4.75      1.08 o 
  -9   5   1      268.43      266.25     17.04 o 
  -8   5   1      766.62      724.39     19.92 o 
  -7   5   1     1005.69     1052.47     33.82 o 
  -6   5   1       73.93       56.84      3.49 o 
  -5   5   1      583.88      594.48     16.31 o 
  -4   5   1     3606.79     3740.47     99.79 o 
  -3   5   1     5153.29     5354.35    191.46 o 
  -2   5   1     3515.45     3648.20    100.35 o 
  -1   5   1     1181.59     1099.88     25.50 o 
   0   5   1     2853.69     2901.17     66.76 o 
   1   5   1      886.22      828.52     19.34 o 
   2   5   1        0.92        3.03      0.47 o 
   3   5   1       54.79       53.35      2.05 o 
   4   5   1     1256.59     1300.17     35.07 o 
   5   5   1      529.40      541.92     15.13 o 
   6   5   1        0.54        1.33      0.70 o 
   7   5   1       31.26       34.26      1.86 o 
   8   5   1        5.65        7.14      1.35 o 
 -10   6   1        2.57       -0.13      1.37 o 
  -9   6   1        1.37        3.51      1.27 o 
  -8   6   1       19.94       24.81      1.48 o 
  -7   6   1      212.98      207.82      6.29 o 
  -6   6   1      203.97      209.10      6.26 o 
  -5   6   1      135.81      134.21      4.65 o 
  -4   6   1     2643.16     2756.78     73.47 o 
  -3   6   1     1464.45     1484.00     39.86 o 
  -2   6   1      350.53      355.71     10.00 o 
  -1   6   1      134.60      132.24      3.42 o 
   0   6   1      435.00      434.04     12.62 o 
   1   6   1      856.21      827.86     19.40 o 
   2   6   1      778.56      743.24     20.28 o 
   3   6   1      567.15      546.86     17.58 o 
   4   6   1      337.24      337.49      9.71 o 
   5   6   1      176.51      180.97      5.68 o 
   6   6   1        2.56        3.67      0.86 o 
   7   6   1       21.86       21.03      1.57 o 
 -10   7   1       71.03       63.62      3.44 o 
  -9   7   1       51.74       59.03      4.37 o 
  -8   7   1       66.11       58.88      2.50 o 
  -7   7   1      122.08      119.30      4.25 o 
  -6   7   1      175.34      183.58      5.68 o 
  -5   7   1      124.93      129.47      4.22 o 
  -4   7   1      145.16      162.15      5.04 o 
  -3   7   1      422.99      444.59     12.47 o 
  -2   7   1        3.12        2.71      0.67 o 
  -1   7   1      303.03      293.72      8.44 o 
   0   7   1     2052.57     2083.78     55.74 o 
   1   7   1     2163.53     2209.12     59.07 o 
   2   7   1      380.92      363.85     10.36 o 
   3   7   1       72.30       71.75      2.71 o 
   4   7   1      181.64      183.54      5.75 o 
   5   7   1      161.53      165.33      5.35 o 
   6   7   1      130.64      142.25      4.84 o 
   7   7   1       22.62       24.39      1.76 o 
  -9   8   1        9.95        7.40      1.98 o 
  -8   8   1       94.97       98.55      3.87 o 
  -7   8   1      138.70      145.59      4.82 o 
  -6   8   1       13.46       12.22      1.17 o 
  -5   8   1        0.57        0.97      1.04 o 
  -4   8   1      213.48      222.42      6.73 o 
  -3   8   1      651.44      641.21     17.78 o 
  -2   8   1     1085.09     1083.50     29.42 o 
  -1   8   1      723.63      698.73     19.21 o 
   0   8   1      884.95      881.14     24.06 o 
   1   8   1      696.09      676.08     23.02 o 
   2   8   1      453.32      444.32     15.58 o 
   3   8   1       99.79      105.78      4.65 o 
   4   8   1      316.23      335.12     12.23 o 
   5   8   1      338.95      359.07     10.62 o 
   6   8   1      122.78      133.76      4.73 o 
  -9   9   1       10.36        9.31      2.07 o 
  -8   9   1        0.02       -0.12      0.85 o 
  -7   9   1       78.54       79.13      4.53 o 
  -6   9   1       39.49       39.82      2.05 o 
  -5   9   1       46.15       47.79      2.25 o 
  -4   9   1      646.67      664.61     18.53 o 
  -3   9   1      959.81      992.64     27.16 o 
  -2   9   1      315.33      301.68      8.87 o 
  -1   9   1      203.90      193.69      7.38 o 
   0   9   1      530.10      526.38     18.30 o 
   1   9   1      499.98      478.86     16.82 o 
   2   9   1      306.28      300.89     11.09 o 
   3   9   1      251.19      267.75     10.13 o 
   4   9   1      152.36      162.92      6.82 o 
  -7  10   1      115.70      120.48      4.37 o 
  -6  10   1       84.72       95.34      3.64 o 
  -5  10   1       54.64       58.10      2.60 o 
  -4  10   1      135.77      134.55      4.62 o 
  -3  10   1      355.40      350.11     10.30 o 
  -2  10   1      164.96      175.00      5.62 o 
  -1  10   1       18.92       16.81      1.76 o 
   0  10   1      195.19      196.68      7.78 o 
   1  10   1      479.32      471.71     16.79 o 
   2  10   1      157.65      158.09      6.67 o 
   3  10   1       69.16       70.57      7.79 o 
  -6  11   1       26.87       25.14      3.37 o 
  -5  11   1       29.57       36.08      2.27 o 
  -4  11   1        6.00        7.14      1.13 o 
  -3  11   1       82.09       87.68     10.53 o 
  -2  11   1      121.71      132.26      8.87 o 
  -1  11   1       31.45       34.45      2.52 o 
   0  11   1       39.61       43.37      2.89 o 
   1 -12   2       84.76       88.42      4.40 o 
   2 -12   2       38.19       42.21      4.48 o 
   3 -12   2       23.99       31.06      5.35 o 
   4 -12   2       78.45       85.36      3.45 o 
  -2 -11   2       75.47       81.29      4.39 o 
  -1 -11   2      108.41      120.17      5.41 o 
   0 -11   2      325.59      320.67     11.88 o 
   1 -11   2      204.14      216.71      8.48 o 
   2 -11   2        6.43        3.58      1.35 o 
   3 -11   2       37.52       40.27      2.10 o 
   4 -11   2      269.94      283.87      8.66 o 
   5 -11   2      473.81      466.10     13.51 o 
   6 -11   2       73.32       67.99      4.43 o 
   7 -11   2       15.58       16.74      2.00 o 
  -4 -10   2      152.92      162.38      6.83 o 
  -3 -10   2      231.49      247.67      9.53 o 
  -2 -10   2      146.79      154.68      6.44 o 
  -1 -10   2       10.31       11.70      1.54 o 
   0 -10   2       87.60       88.63      4.17 o 
   1 -10   2      290.05      295.07     10.84 o 
   2 -10   2      213.53      209.44      6.49 o 
   3 -10   2      183.83      174.51      5.60 o 
   4 -10   2      381.61      384.85     11.22 o 
   5 -10   2      259.69      273.58      8.30 o 
   6 -10   2       48.00       51.25      2.40 o 
   7 -10   2        6.98        6.72      1.68 o 
   8 -10   2        1.20        1.42      2.23 o 
  -5  -9   2        1.00        2.14      1.30 o 
  -4  -9   2       42.92       53.87      3.81 o 
  -3  -9   2       46.42       49.37      2.88 o 
  -2  -9   2        2.94        1.49      1.65 o 
  -1  -9   2        0.12       -0.21      1.24 o 
   0  -9   2      127.96      121.42      5.05 o 
   1  -9   2      678.04      679.44     18.80 o 
   2  -9   2      308.50      301.77      8.84 o 
   3  -9   2       74.79       81.28      3.01 o 
   4  -9   2       90.46       98.31      3.51 o 
   5  -9   2       69.34       65.73      2.65 o 
   6  -9   2       13.83       12.47      1.55 o 
   7  -9   2       17.89       13.92      1.91 o 
   8  -9   2       23.87       21.12      2.20 o 
   9  -9   2       59.54       51.29      4.54 o 
  -6  -8   2       21.78       16.57      1.61 o 
  -5  -8   2      149.37      133.32      4.56 o 
  -4  -8   2      133.37      119.37      4.08 o 
  -3  -8   2       12.33       17.39      1.21 o 
  -2  -8   2        0.31        0.01      0.51 o 
  -1  -8   2       32.51       34.94      2.11 o 
   0  -8   2      511.86      507.64     14.13 o 
   1  -8   2      628.87      644.97     17.76 o 
   2  -8   2      126.54      137.05      5.43 o 
   3  -8   2       42.74       44.08      3.62 o 
   4  -8   2       14.84       13.31      2.75 o 
   5  -8   2      187.68      209.67      7.80 o 
   6  -8   2      411.85      420.81     14.70 o 
   7  -8   2       63.82       63.79      4.64 o 
   8  -8   2       42.87       38.02      2.58 o 
   9  -8   2       48.87       40.89      2.74 o 
  10  -8   2        6.30        3.56      1.21 o 
  -7  -7   2       50.02       49.80      2.42 o 
  -6  -7   2      391.90      363.36     13.65 o 
  -5  -7   2      467.21      424.83     12.17 o 
  -4  -7   2       24.69       28.71      1.57 o 
  -3  -7   2      544.12      531.04     18.61 o 
  -2  -7   2      322.44      327.60      9.36 o 
  -1  -7   2      117.71      107.78      3.39 o 
   0  -7   2      322.66      337.80      8.20 o 
   1  -7   2      692.30      644.65     75.76 o 
   2  -7   2      391.77      394.09     13.60 o 
   3  -7   2       98.80      105.29      5.88 o 
   4  -7   2     1092.91     1113.67     36.93 o 
   5  -7   2     1444.90     1504.12     49.60 o 
   6  -7   2      299.88      300.31     12.82 o 
   7  -7   2      356.41      349.83     10.11 o 
   8  -7   2       40.88       31.62      2.23 o 
   9  -7   2      202.44      195.61     11.61 o 
  10  -7   2       87.94       88.69      4.39 o 
  -8  -6   2      148.73      155.72      5.27 o 
  -7  -6   2       35.90       31.47      1.82 o 
  -6  -6   2        4.85        5.84      1.71 o 
  -5  -6   2       50.01       39.65      1.89 o 
  -4  -6   2      160.51      186.42      5.70 o 
  -3  -6   2      762.17      807.26     22.00 o 
  -2  -6   2      297.77      286.53     16.43 o 
  -1  -6   2       11.79        8.70      0.70 o 
   0  -6   2       10.32        9.32      0.66 o 
   1  -6   2     3042.42     3066.70     81.52 o 
   2  -6   2     1859.54     1820.40     48.69 o 
   3  -6   2     1923.04     2032.30     66.52 o 
   4  -6   2      654.61      656.34     17.98 o 
   5  -6   2     2639.18     2831.67     92.45 o 
   6  -6   2      131.01      123.96      4.00 o 
   7  -6   2       50.46       50.67      2.10 o 
   8  -6   2      342.43      330.70     11.90 o 
   9  -6   2      340.63      355.11     12.87 o 
  10  -6   2      191.05      201.23     20.26 o 
  -9  -5   2       98.51      105.82      3.93 o 
  -8  -5   2        0.57        1.85      1.29 o 
  -7  -5   2       39.65       42.92      2.06 o 
  -6  -5   2       54.05       61.57      2.49 o 
  -5  -5   2        0.11       -0.37      0.63 o 
  -4  -5   2        0.38       -0.56      0.63 o 
  -3  -5   2       24.41       23.58      1.21 o 
  -2  -5   2        1.69        2.38      0.33 o 
  -1  -5   2      282.09      277.07      6.69 o 
   0  -5   2     2229.31     2287.73     52.69 o 
   1  -5   2     5464.99     5833.80    169.84 o 
   2  -5   2      613.28      580.98     15.72 o 
   3  -5   2        1.25        6.90      0.48 o 
   4  -5   2      171.78      183.15      5.25 o 
   5  -5   2     1113.45     1142.83     27.77 o 
   6  -5   2     2470.41     2559.28     68.17 o 
   7  -5   2        1.53        2.20      0.63 o 
   8  -5   2       51.86       46.43      2.63 o 
   9  -5   2       25.63       20.89      1.83 o 
  10  -5   2       50.28       50.97      3.01 o 
  11  -5   2       19.47       24.50      2.18 o 
  -9  -4   2       38.11       43.48      2.15 o 
  -8  -4   2        2.29        1.82      0.77 o 
  -7  -4   2       21.19       18.92      1.30 o 
  -6  -4   2       31.75       27.37      1.45 o 
  -5  -4   2      302.14      298.34      8.58 o 
  -4  -4   2      138.76      120.27      3.78 o 
  -3  -4   2       99.20      108.49      3.99 o 
  -2  -4   2      216.13      204.00      4.98 o 
  -1  -4   2      163.10      161.10      3.97 o 
   0  -4   2        6.53        9.53      0.94 o 
   1  -4   2      200.52      220.97      5.32 o 
   2  -4   2     1420.44     1630.14     43.40 o 
   3  -4   2       62.57       72.89      1.97 o 
   4  -4   2      567.01      623.92     16.84 o 
   5  -4   2      819.49      833.74     19.48 o 
   6  -4   2      950.91      903.06     32.81 o 
   7  -4   2       44.53       46.04      3.39 o 
   8  -4   2       22.20       19.79      1.27 o 
   9  -4   2       23.92       20.25      1.39 o 
  10  -4   2        7.39        9.49      1.14 o 
  11  -4   2        3.46        6.12      1.86 o 
 -10  -3   2        0.09        0.56      0.98 o 
  -9  -3   2      184.56      189.45      5.99 o 
  -8  -3   2      162.21      176.01      5.55 o 
  -7  -3   2      338.65      334.28      9.60 o 
  -6  -3   2     1050.81     1047.58     28.38 o 
  -5  -3   2      465.55      458.12     12.68 o 
  -4  -3   2      177.47      146.65      4.39 o 
  -3  -3   2       25.68       17.51      0.97 o 
  -2  -3   2     1952.14     2212.79     58.85 o 
  -1  -3   2        5.33        5.73      1.05 o 
   0  -3   2      730.74      735.68     17.07 o 
   1  -3   2      174.97      185.28      4.44 o 
   2  -3   2     2671.27     2873.93     65.94 o 
   3  -3   2     2289.67     2413.73     55.44 o 
   4  -3   2       41.91       51.16      1.51 o 
   5  -3   2      808.27      812.32     16.93 o 
   6  -3   2      478.12      481.54     12.35 o 
   7  -3   2        9.38       12.88      0.99 o 
   8  -3   2        0.66       -0.19      0.51 o 
   9  -3   2      298.90      289.05      8.55 o 
  10  -3   2      198.47      207.78     11.31 o 
  11  -3   2       23.82       25.85      2.22 o 
 -10  -2   2      136.17      139.91      5.86 o 
  -9  -2   2      568.58      573.86     16.10 o 
  -8  -2   2     1084.80     1097.05     29.83 o 
  -7  -2   2       44.98       46.02      1.90 o 
  -6  -2   2      508.34      501.83     13.88 o 
  -5  -2   2     1054.41     1090.07     27.04 o 
  -4  -2   2     3425.27     3664.78     84.20 o 
  -3  -2   2      579.81      556.45     13.00 o 
  -2  -2   2       90.60      104.19      2.60 o 
  -1  -2   2      215.12      213.87      5.13 o 
   0  -2   2      321.57      312.80      7.50 o 
   1  -2   2      227.23      275.63      6.54 o 
   2  -2   2     1596.28     1751.95     50.58 o 
   3  -2   2     2195.96     2245.68     69.87 o 
   4  -2   2      975.59     1084.51     22.44 o 
   5  -2   2      183.85      174.41      4.36 o 
   6  -2   2      987.71      957.89     22.36 o 
   7  -2   2      328.78      334.60      9.52 o 
   8  -2   2      131.36      133.87      4.32 o 
   9  -2   2      482.02      482.12     16.73 o 
  10  -2   2      551.65      529.93     18.51 o 
  11  -2   2       78.43       79.72      4.04 o 
 -11  -1   2       46.07       50.79      2.98 o 
 -10  -1   2      174.14      182.47      7.18 o 
  -9  -1   2      429.68      439.99     12.51 o 
  -8  -1   2      829.30      845.86     23.13 o 
  -7  -1   2      182.74      185.81      5.56 o 
  -6  -1   2      174.07      185.64      5.04 o 
  -5  -1   2     2145.76     2135.79     49.25 o 
  -4  -1   2     1980.05     1961.48     45.18 o 
  -3  -1   2     1677.87     1775.26     40.96 o 
  -2  -1   2     1551.94     1781.42     41.10 o 
  -1  -1   2      300.28      343.21      8.18 o 
   0  -1   2       68.12       59.15      1.63 o 
   1  -1   2     1643.14     1683.26     62.69 o 
   2  -1   2     4516.56     4306.82    225.08 o 
   3  -1   2       29.27       27.63      1.02 o 
   4  -1   2       34.14       33.84      1.09 o 
   5  -1   2     1352.33     1323.80     30.65 o 
   6  -1   2     1922.02     1760.67     57.51 o 
   7  -1   2     1030.05      977.75     32.48 o 
   8  -1   2      359.24      349.55     10.04 o 
   9  -1   2      200.68      196.93      7.57 o 
  10  -1   2      163.12      160.44      6.55 o 
  11  -1   2       13.22       15.54      1.85 o 
 -11   0   2       21.58       20.38      1.93 o 
 -10   0   2        9.32        8.94      1.31 o 
  -9   0   2      204.86      204.06      6.22 o 
  -8   0   2      540.73      550.95     15.28 o 
  -7   0   2      356.92      365.22      8.87 o 
  -6   0   2      154.42      151.00      3.89 o 
  -5   0   2     1349.06     1325.67     30.66 o 
  -4   0   2     1778.56     1834.93     48.82 o 
  -3   0   2       32.97       29.65      0.90 o 
  -2   0   2      326.21      380.26     10.25 o 
  -1   0   2       17.06       30.33      1.10 o 
   0   0   2      690.05      682.14     15.72 o 
   1   0   2      263.01      284.97      6.72 o 
   2   0   2     1098.19     1087.95     25.11 o 
   3   0   2      271.83      236.45      6.54 o 
   4   0   2      131.40      112.97      2.90 o 
   5   0   2     1025.75     1019.28     23.72 o 
   6   0   2     2397.80     2387.66     55.11 o 
   7   0   2      235.31      224.66      6.62 o 
   8   0   2        0.22        0.21      0.70 o 
   9   0   2        3.39        4.24      1.02 o 
  10   0   2        6.95        9.73      1.49 o 
 -11   1   2        0.87        0.21      1.25 o 
 -10   1   2        0.30        0.74      0.79 o 
  -9   1   2      307.62      306.72      8.92 o 
  -8   1   2      753.80      756.90     17.93 o 
  -7   1   2      302.74      306.49     12.45 o 
  -6   1   2       56.61       53.54      2.98 o 
  -5   1   2      647.71      662.96     20.36 o 
  -4   1   2     1078.46     1058.93     29.61 o 
  -3   1   2       43.85       25.96      2.23 o 
  -2   1   2      208.19      224.65      5.38 o 
  -1   1   2     7793.67     5576.37    181.30 o 
   0   1   2     5439.48     5912.61    222.72 o 
   1   1   2      517.45      536.34     12.66 o 
   2   1   2     2697.82     2693.84     71.42 o 
   3   1   2      524.57      545.93     12.78 o 
   4   1   2      116.26      120.85      3.10 o 
   5   1   2        6.21        8.06      0.54 o 
   6   1   2       79.31       80.78      2.32 o 
   7   1   2       45.79       42.89      5.65 o 
   8   1   2      107.42       98.51      4.28 o 
   9   1   2       70.41       77.73      4.49 o 
  10   1   2       78.53       81.31      7.09 o 
 -11   2   2       10.46       13.98      1.64 o 
 -10   2   2       11.27       12.69      1.46 o 
  -9   2   2      339.20      345.08      9.95 o 
  -8   2   2      976.75      960.90     22.59 o 
  -7   2   2      225.04      224.24      9.55 o 
  -6   2   2       66.76       64.65      3.62 o 
  -5   2   2      924.64      961.31     27.73 o 
  -4   2   2     4238.73     4138.14     94.96 o 
  -3   2   2     5840.00     5732.00    182.24 o 
  -2   2   2     3805.79     3652.17    137.80 o 
  -1   2   2     3034.42     3040.03    134.15 o 
   0   2   2      590.73      605.42     14.04 o 
   1   2   2      285.20      311.12      7.35 o 
   2   2   2      134.39      130.89      3.79 o 
   3   2   2       14.77       22.48      0.86 o 
   4   2   2      751.72      758.58     17.74 o 
   5   2   2       20.90       21.66      1.63 o 
   6   2   2        0.98        1.01      0.70 o 
   7   2   2      537.63      554.17     19.01 o 
   8   2   2       81.71       80.55      3.77 o 
   9   2   2       11.13       10.33      1.49 o 
  10   2   2       48.27       48.60      6.16 o 
 -11   3   2      134.40      147.85      8.63 o 
 -10   3   2       96.21       96.20      3.49 o 
  -9   3   2       78.15       84.18      2.61 o 
  -8   3   2      693.84      713.31     15.14 o 
  -7   3   2      337.93      361.33      9.20 o 
  -6   3   2     1450.55     1469.92     30.49 o 
  -5   3   2     6767.76     6671.75    258.81 o 
  -4   3   2     7632.41     7331.07    306.87 o 
  -3   3   2     1684.29     1541.94     35.52 o 
  -2   3   2        1.90       11.15      0.48 o 
  -1   3   2     1285.04     1330.18     30.69 o 
   0   3   2     1956.23     1986.91     45.76 o 
   1   3   2      641.77      611.68     14.30 o 
   2   3   2      468.57      524.44     12.31 o 
   3   3   2       96.65      100.05      2.67 o 
   4   3   2        3.02        3.60      0.43 o 
   5   3   2      402.67      395.08     11.09 o 
   6   3   2      723.45      728.53     19.98 o 
   7   3   2      133.21      141.13      5.72 o 
   8   3   2       51.23       50.47      2.82 o 
   9   3   2        1.73        1.36      1.05 o 
 -11   4   2       51.79       68.52      5.74 o 
 -10   4   2       31.47       31.53      2.14 o 
  -9   4   2      352.10      377.28      9.32 o 
  -8   4   2     1289.32     1314.04     27.43 o 
  -7   4   2     2251.91     2143.14     49.58 o 
  -6   4   2      194.57      211.61      6.16 o 
  -5   4   2     2294.75     2300.08     52.97 o 
  -4   4   2     2303.64     2250.97     69.77 o 
  -3   4   2     1792.10     1840.57     42.38 o 
  -2   4   2        9.23       19.82      1.06 o 
  -1   4   2     1078.15     1061.22     24.59 o 
   0   4   2     2776.51     2868.94     65.99 o 
   1   4   2      812.93      791.41     18.44 o 
   2   4   2        2.96        4.74      0.71 o 
   3   4   2      457.67      393.39      9.40 o 
   4   4   2      373.42      359.88     15.52 o 
   5   4   2       52.74       42.12      1.86 o 
   6   4   2      128.82      131.78      5.51 o 
   7   4   2       97.01       91.45      4.16 o 
   8   4   2       38.88       37.02      2.52 o 
   9   4   2       18.34       17.81      1.92 o 
 -11   5   2       65.47       64.71      3.48 o 
 -10   5   2        6.26        3.83      1.03 o 
  -9   5   2      391.45      384.86     11.10 o 
  -8   5   2      521.21      559.06     15.58 o 
  -7   5   2     1085.78     1148.50     31.06 o 
  -6   5   2       17.14       16.96      1.09 o 
  -5   5   2        6.20        5.86      0.72 o 
  -4   5   2     1306.48     1332.27     35.80 o 
  -3   5   2     1540.06     1623.12     43.45 o 
  -2   5   2     1714.71     1861.99     49.72 o 
  -1   5   2      254.75      230.31      5.62 o 
   0   5   2      956.37      972.68     22.63 o 
   1   5   2      219.54      200.05      4.98 o 
   2   5   2      427.40      399.72      9.58 o 
   3   5   2        1.37        6.10      1.80 o 
   4   5   2      158.19      160.01      4.99 o 
   5   5   2        0.75        1.61      0.67 o 
   6   5   2       66.29       62.91      2.64 o 
   7   5   2       52.50       49.24      2.77 o 
   8   5   2       20.47       19.67      1.95 o 
 -10   6   2        2.87        6.06      1.65 o 
  -9   6   2       11.57       10.52      1.13 o 
  -8   6   2       65.94       65.10      2.61 o 
  -7   6   2       63.53       61.88      2.42 o 
  -6   6   2      603.43      625.25     17.28 o 
  -5   6   2      167.09      187.53      5.66 o 
  -4   6   2     1338.38     1393.34     37.51 o 
  -3   6   2      811.92      803.17     21.88 o 
  -2   6   2      288.89      323.83      9.17 o 
  -1   6   2       12.93       14.11      0.92 o 
   0   6   2      513.30      502.10     11.93 o 
   1   6   2     1174.07     1157.24     26.96 o 
   2   6   2        6.05        7.60      0.90 o 
   3   6   2        2.02        2.32      0.67 o 
   4   6   2      234.24      233.57      7.02 o 
   5   6   2      236.07      233.21      7.10 o 
   6   6   2       17.77       14.38      1.28 o 
   7   6   2       35.42       30.42      2.31 o 
 -10   7   2        1.16        0.77      1.26 o 
  -9   7   2        1.03       -0.12      0.72 o 
  -8   7   2      182.29      193.95      6.08 o 
  -7   7   2      293.56      292.87      8.64 o 
  -6   7   2      263.98      265.85      7.87 o 
  -5   7   2      544.17      554.03     15.45 o 
  -4   7   2      904.99      925.01     25.22 o 
  -3   7   2     1164.19     1168.04     31.63 o 
  -2   7   2      212.46      212.02      6.30 o 
  -1   7   2      568.24      576.00     15.91 o 
   0   7   2      823.75      819.54     22.34 o 
   1   7   2     1513.02     1510.66     49.92 o 
   2   7   2      619.58      602.86     16.70 o 
   3   7   2       93.97       93.26      3.29 o 
   4   7   2       39.20       47.07      2.14 o 
   5   7   2       22.06       26.81      1.67 o 
   6   7   2        0.55        2.12      0.93 o 
  -9   8   2       57.98       57.48      2.62 o 
  -8   8   2      355.39      363.22     10.67 o 
  -7   8   2      605.09      617.97     17.33 o 
  -6   8   2      248.73      251.97      7.62 o 
  -5   8   2      137.63      136.60      4.51 o 
  -4   8   2      615.50      626.99     17.45 o 
  -3   8   2     1624.63     1693.88     45.62 o 
  -2   8   2     1030.05     1057.57     28.77 o 
  -1   8   2      426.94      419.98     12.20 o 
   0   8   2      907.17      894.42     30.10 o 
   1   8   2      673.65      645.52     22.08 o 
   2   8   2      167.80      172.28      6.81 o 
   3   8   2        0.40        2.67      1.47 o 
   4   8   2        7.05        8.87      1.74 o 
   5   8   2        6.92       11.20      1.72 o 
  -8   9   2      195.49      208.09      6.68 o 
  -7   9   2      258.53      251.71      7.76 o 
  -6   9   2      110.47      112.31      4.01 o 
  -5   9   2      183.53      198.30      6.25 o 
  -4   9   2      484.42      508.51     15.41 o 
  -3   9   2      713.87      729.14     20.22 o 
  -2   9   2      560.78      552.79     15.54 o 
  -1   9   2      227.97      221.21      8.40 o 
   0   9   2      165.66      169.25      6.74 o 
   1   9   2       95.67       92.63      4.30 o 
   2   9   2        0.17        0.30      0.92 o 
   3   9   2        2.66        1.94      1.38 o 
   4   9   2       13.01       20.27      2.07 o 
  -7  10   2      132.05      146.46      5.91 o 
  -6  10   2       28.37       33.34      1.97 o 
  -5  10   2       20.63       21.43      2.30 o 
  -4  10   2      314.57      313.76      9.37 o 
  -3  10   2      406.49      429.86     12.43 o 
  -2  10   2       36.35       36.21      2.46 o 
  -1  10   2       13.48       14.21      2.85 o 
   0  10   2        9.18       10.16      1.54 o 
   1  10   2      129.57      131.97      5.78 o 
   2  10   2       66.44       71.14      3.82 o 
  -5  11   2        3.27        4.84      1.41 o 
  -4  11   2        7.48        5.42      1.06 o 
  -3  11   2       42.13       43.40      3.51 o 
  -2  11   2       43.33       43.25      2.86 o 
  -1  11   2       23.12       25.39      2.51 o 
   0 -12   3      222.72      235.09      9.23 o 
   1 -12   3      180.34      176.84      7.32 o 
   2 -12   3       76.75       76.58      5.74 o 
   3 -12   3       35.48       34.89      2.58 o 
   4 -12   3       63.43       71.06      3.02 o 
  -3 -11   3      124.50      122.14      5.55 o 
  -2 -11   3      102.85      107.63      5.35 o 
  -1 -11   3      131.85      145.91      6.25 o 
   0 -11   3      410.86      403.37     14.56 o 
   1 -11   3      218.15      215.31      8.40 o 
   2 -11   3        2.26        2.85      1.22 o 
   3 -11   3        0.85       -0.26      0.84 o 
   4 -11   3       40.17       35.62      2.00 o 
   5 -11   3       89.71       97.02      5.13 o 
   6 -11   3        0.35        1.90      0.93 o 
   7 -11   3        4.60        3.07      1.29 o 
  -4 -10   3      228.01      242.10      9.40 o 
  -3 -10   3      255.78      260.54      9.94 o 
  -2 -10   3      137.17      131.22      5.61 o 
  -1 -10   3        2.17        2.39      1.12 o 
   0 -10   3      104.43       94.36      4.29 o 
   1 -10   3      248.27      238.08      8.98 o 
   2 -10   3       27.67       26.26      1.57 o 
   3 -10   3        5.53        4.65      0.89 o 
   4 -10   3       74.62       80.76      4.29 o 
   5 -10   3      110.10      114.50      4.09 o 
   6 -10   3        1.16        2.68      1.10 o 
   7 -10   3       68.65       83.77      4.25 o 
   8 -10   3        0.01       -0.35      0.95 o 
  -6  -9   3       12.02       12.28      1.30 o 
  -5  -9   3       46.01       47.70      2.30 o 
  -4  -9   3      267.52      272.01     10.22 o 
  -3  -9   3      147.46      151.05      6.19 o 
  -2  -9   3        6.01        8.03      1.25 o 
  -1  -9   3       29.45       30.83      2.09 o 
   0  -9   3      159.47      138.60     13.99 o 
   1  -9   3      596.63      584.72     16.27 o 
   2  -9   3      235.57      243.83      7.29 o 
   3  -9   3      108.79      110.31      3.79 o 
   4  -9   3       49.37       51.21      2.24 o 
   5  -9   3      105.83      110.86      3.86 o 
   6  -9   3        5.82        6.56      1.25 o 
   7  -9   3        3.69        6.50      2.42 o 
   8  -9   3       49.89       54.15      6.32 o 
   9  -9   3      153.63      158.60      8.46 o 
  -7  -8   3       58.18       69.96      3.04 o 
  -6  -8   3       11.29       10.15      1.24 o 
  -5  -8   3       17.96       20.34      1.50 o 
  -4  -8   3       69.78       63.82      3.29 o 
  -3  -8   3      352.08      348.83     11.35 o 
  -2  -8   3      149.32      142.09      4.53 o 
  -1  -8   3      466.36      457.65     15.85 o 
   0  -8   3     1087.20     1070.72     29.02 o 
   1  -8   3     1454.08     1492.94     40.19 o 
   2  -8   3      409.10      399.35     11.28 o 
   3  -8   3       10.67        9.64      0.93 o 
   4  -8   3      351.90      340.84      9.82 o 
   5  -8   3      630.86      660.61     18.31 o 
   6  -8   3      375.25      391.96     11.27 o 
   7  -8   3       54.92       61.05      3.36 o 
   8  -8   3       50.04       55.74      3.16 o 
   9  -8   3      158.44      158.89      6.71 o 
  -8  -7   3       15.49       19.13      1.65 o 
  -7  -7   3       57.18       61.52      2.73 o 
  -6  -7   3       16.74       18.25      1.43 o 
  -5  -7   3       53.15       54.61      2.34 o 
  -4  -7   3      345.65      356.02     10.23 o 
  -3  -7   3      828.36      886.64     29.73 o 
  -2  -7   3     1327.33     1356.27     36.56 o 
  -1  -7   3     1075.86     1063.94     24.85 o 
   0  -7   3     1670.09     1630.18     43.59 o 
   1  -7   3      773.29      761.11     17.89 o 
   2  -7   3      738.18      748.56     20.42 o 
   3  -7   3      514.18      508.09     21.58 o 
   4  -7   3     1000.76     1015.74     27.54 o 
   5  -7   3     1784.56     1840.93     49.43 o 
   6  -7   3      281.76      277.82      8.15 o 
   7  -7   3       13.58       12.89      1.52 o 
   8  -7   3        2.71        1.77      0.96 o 
   9  -7   3       36.55       36.46      2.53 o 
  10  -7   3        2.15        3.58      1.29 o 
  -8  -6   3       13.59       16.10      2.30 o 
  -7  -6   3      134.12      137.27      4.64 o 
  -6  -6   3      118.11      126.32      4.25 o 
  -5  -6   3      102.12      112.95      4.99 o 
  -4  -6   3      773.75      813.56     22.26 o 
  -3  -6   3     2188.31     2229.94     59.61 o 
  -2  -6   3     1344.79     1350.28     50.75 o 
  -1  -6   3      137.74      127.63      3.35 o 
   0  -6   3      403.86      380.64      9.12 o 
   1  -6   3     4069.01     4221.68     97.01 o 
   2  -6   3     1474.34     1488.13     34.47 o 
   3  -6   3     1055.48     1096.57     25.53 o 
   4  -6   3      583.53      571.17     20.77 o 
   5  -6   3     1070.71     1102.04     29.80 o 
   6  -6   3      146.21      151.42      4.72 o 
   7  -6   3      166.03      149.36      5.95 o 
   8  -6   3        0.93        0.87      0.92 o 
   9  -6   3        4.76        2.40      1.17 o 
  10  -6   3        4.08        2.37      1.19 o 
  -9  -5   3       20.77       22.67      1.64 o 
  -8  -5   3        1.67        3.17      0.81 o 
  -7  -5   3      199.86      206.34      7.81 o 
  -6  -5   3      439.99      450.05     12.75 o 
  -5  -5   3      177.26      168.11      5.49 o 
  -4  -5   3       73.26       75.53      2.68 o 
  -3  -5   3      229.19      202.51      5.93 o 
  -2  -5   3      924.15      920.66     24.77 o 
  -1  -5   3     1245.50     1370.07     31.68 o 
   0  -5   3      746.22      709.45     16.59 o 
   1  -5   3     3294.42     3448.54     79.24 o 
   2  -5   3     4491.33     4843.47    111.19 o 
   3  -5   3       98.74      108.51      2.85 o 
   4  -5   3      152.79      164.90      4.17 o 
   5  -5   3       50.82       55.20      2.53 o 
   6  -5   3      235.10      247.06      6.18 o 
   7  -5   3       77.74       75.05      2.74 o 
   8  -5   3       44.67       46.89      2.10 o 
   9  -5   3       94.98       84.86      4.03 o 
  10  -5   3       18.49       17.74      1.87 o 
 -10  -4   3        0.41        0.68      0.92 o 
  -9  -4   3       52.56       52.93      2.38 o 
  -8  -4   3       16.38       15.80      1.29 o 
  -7  -4   3       47.59       45.93      2.07 o 
  -6  -4   3        1.07        1.38      0.64 o 
  -5  -4   3      235.27      233.91      6.86 o 
  -4  -4   3       12.74       26.19      3.66 o 
  -3  -4   3     1700.07     1848.20     49.36 o 
  -2  -4   3      652.87      555.03     15.02 o 
  -1  -4   3      530.51      510.96     12.02 o 
   0  -4   3     3041.14     3126.93     71.85 o 
   1  -4   3     3220.27     3293.74     75.63 o 
   2  -4   3     2656.81     2886.96     66.33 o 
   3  -4   3       25.37       25.06      0.92 o 
   4  -4   3       21.69       18.22      0.78 o 
   5  -4   3      845.42      843.83     19.73 o 
   6  -4   3     1175.55     1242.33     33.36 o 
   7  -4   3      288.66      290.19      8.43 o 
   8  -4   3       31.39       28.03      1.54 o 
   9  -4   3      340.62      304.40      9.02 o 
  10  -4   3       11.29       11.57      1.26 o 
 -10  -3   3        6.87        8.33      1.13 o 
  -9  -3   3      106.19      102.70      3.69 o 
  -8  -3   3      107.26      104.77      3.64 o 
  -7  -3   3        7.01        9.28      1.10 o 
  -6  -3   3      499.69      463.10     12.91 o 
  -5  -3   3      127.31      110.07      3.50 o 
  -4  -3   3        1.43        2.87      1.52 o 
  -3  -3   3     5269.07     5905.19    164.34 o 
  -2  -3   3     3951.00     4229.96    113.25 o 
  -1  -3   3      575.94      585.27     13.65 o 
   0  -3   3       85.18       86.41      2.22 o 
   1  -3   3     2128.47     2060.45     47.43 o 
   2  -3   3     2710.47     2790.86     64.08 o 
   3  -3   3     2783.52     2896.29     69.47 o 
   4  -3   3     3062.30     3175.28    109.64 o 
   5  -3   3     2305.78     2258.98     62.82 o 
   6  -3   3     1645.40     1638.65     37.98 o 
   7  -3   3      545.34      507.51     14.15 o 
   8  -3   3        6.40        9.80      1.01 o 
   9  -3   3      138.30      145.65      5.40 o 
  10  -3   3      218.73      217.57      8.43 o 
  11  -3   3       38.65       42.01      2.80 o 
 -10  -2   3      112.76      115.15      4.56 o 
  -9  -2   3      436.63      437.63     12.49 o 
  -8  -2   3      701.83      715.69     19.74 o 
  -7  -2   3      354.03      367.94     10.43 o 
  -6  -2   3      199.83      191.19      5.67 o 
  -5  -2   3       39.82       34.70      1.18 o 
  -4  -2   3      780.42      853.55     19.87 o 
  -3  -2   3     1985.50     2156.75     49.63 o 
  -2  -2   3     2758.52     3026.51     69.69 o 
  -1  -2   3       33.32       40.83      1.15 o 
   0  -2   3     8572.72     8066.86    344.90 o 
   1  -2   3     3286.26     3381.59    105.69 o 
   2  -2   3     9569.81    10183.29    320.41 o 
   3  -2   3     2890.05     2941.26    122.62 o 
   4  -2   3     4491.95     4572.05    129.77 o 
   5  -2   3     2486.95     2491.04     66.33 o 
   6  -2   3      583.08      533.45     12.64 o 
   7  -2   3      202.49      197.82      5.97 o 
   8  -2   3      138.36      141.91      4.57 o 
   9  -2   3      112.51      112.88      4.82 o 
  10  -2   3      205.85      209.27      8.17 o 
 -11  -1   3        9.24       10.64      1.55 o 
 -10  -1   3       11.71       10.79      1.16 o 
  -9  -1   3      101.88      104.09      3.63 o 
  -8  -1   3       61.75       62.43      2.42 o 
  -7  -1   3       62.66       61.02      2.28 o 
  -6  -1   3     2039.21     2093.45     48.36 o 
  -5  -1   3        1.29        0.57      0.32 o 
  -4  -1   3       82.90       90.65      2.59 o 
  -3  -1   3      311.49      317.56      7.50 o 
  -2  -1   3     2851.91     3058.71    115.48 o 
  -1  -1   3        6.68       12.84      0.59 o 
   0  -1   3    16422.41    13804.90    367.94 o 
   1  -1   3    24130.40    20177.31   1148.17 o 
   2  -1   3     3943.53     3818.38    142.45 o 
   3  -1   3     1101.00     1105.56     25.57 o 
   4  -1   3       20.13       20.63      1.26 o 
   5  -1   3     1117.06     1127.77     26.20 o 
   6  -1   3     1284.85     1275.63     29.66 o 
   7  -1   3      703.82      713.70     23.96 o 
   8  -1   3       46.70       46.14      2.51 o 
   9  -1   3        5.34        5.45      1.34 o 
  10  -1   3        5.61        8.85      2.28 o 
 -11   0   3        8.03       11.23      1.51 o 
 -10   0   3       13.94       17.67      1.32 o 
  -9   0   3        0.10       -0.57      0.57 o 
  -8   0   3       38.16       32.16      1.58 o 
  -7   0   3       16.64       16.26      0.88 o 
  -6   0   3       27.65       28.59      1.30 o 
  -5   0   3      671.76      700.61     16.38 o 
  -4   0   3       56.16       48.07      1.68 o 
  -3   0   3     4620.18     5177.05    121.03 o 
  -2   0   3     7511.59     8027.81    207.59 o 
  -1   0   3     3189.25     3226.00    187.88 o 
   0   0   3     2761.89     2794.19     74.12 o 
   1   0   3     4377.05     4125.80    220.54 o 
   2   0   3     1284.30     1256.09     33.43 o 
   3   0   3      785.99      778.00     18.07 o 
   4   0   3      797.55      827.43     19.28 o 
   5   0   3      890.55      924.79     21.57 o 
   6   0   3      669.84      679.49     16.03 o 
   7   0   3      164.75      170.06      5.20 o 
   8   0   3        5.72        6.40      1.11 o 
   9   0   3        1.27        0.80      0.95 o 
  10   0   3       23.21       27.33      2.25 o 
 -11   1   3        1.13       -0.24      0.80 o 
 -10   1   3        0.33        0.88      0.83 o 
  -9   1   3      148.83      148.41      4.73 o 
  -8   1   3      653.90      679.83     16.14 o 
  -7   1   3      359.77      346.40      9.47 o 
  -6   1   3       29.58       21.87      0.94 o 
  -5   1   3      186.37      153.18      5.59 o 
  -4   1   3      352.89      337.31     13.55 o 
  -3   1   3      413.38      424.33     10.04 o 
  -2   1   3      176.20      144.70      4.18 o 
  -1   1   3       55.96       55.07      1.32 o 
   0   1   3      711.27      796.61     18.41 o 
   1   1   3      235.88      263.69      6.23 o 
   2   1   3     4571.55     4183.17    102.41 o 
   3   1   3     2507.86     2465.03     56.67 o 
   4   1   3      756.18      768.43     17.94 o 
   5   1   3      814.39      751.65     35.38 o 
   6   1   3      293.25      305.05      7.47 o 
   7   1   3       20.04       16.94      1.51 o 
   8   1   3       30.00       30.42      4.79 o 
   9   1   3      139.95      146.92      6.10 o 
  10   1   3      175.60      179.36      7.32 o 
 -11   2   3       98.67       98.95      6.55 o 
 -10   2   3      155.52      159.36      5.13 o 
  -9   2   3      629.95      695.02     19.23 o 
  -8   2   3      663.43      688.64     16.35 o 
  -7   2   3      388.29      382.86     12.99 o 
  -6   2   3      130.47      143.48      3.95 o 
  -5   2   3      130.63      127.61      5.36 o 
  -4   2   3     1418.98     1446.29     33.40 o 
  -3   2   3      724.95      762.84     15.94 o 
  -2   2   3      139.31      105.24      2.37 o 
  -1   2   3      408.52      391.04      9.23 o 
   0   2   3     1307.67     1389.83     32.04 o 
   1   2   3     4928.78     5010.14    114.88 o 
   2   2   3     3221.45     3068.02     70.53 o 
   3   2   3     1582.02     1530.81     47.43 o 
   4   2   3       47.52       52.64      1.69 o 
   5   2   3      426.78      426.15     10.21 o 
   6   2   3     1564.35     1619.54     43.49 o 
   7   2   3      712.36      730.17     24.77 o 
   8   2   3       69.45       69.75      3.52 o 
   9   2   3       87.10       97.63      4.58 o 
 -10   3   3       93.22       99.41      3.51 o 
  -9   3   3      215.75      236.43      6.13 o 
  -8   3   3      528.85      568.51     15.89 o 
  -7   3   3      149.35      154.63      4.10 o 
  -6   3   3      145.68      154.95      4.01 o 
  -5   3   3      868.28      863.60     18.03 o 
  -4   3   3      910.26      845.07     17.61 o 
  -3   3   3       79.35       89.88      2.38 o 
  -2   3   3     2703.20     2700.01     75.66 o 
  -1   3   3     2649.12     2774.85     63.70 o 
   0   3   3      352.68      334.35      7.93 o 
   1   3   3     1738.19     1746.94     40.31 o 
   2   3   3     2422.91     2496.50     57.47 o 
   3   3   3      767.91      771.17     18.70 o 
   4   3   3      695.57      663.46     26.82 o 
   5   3   3      704.12      700.54     19.21 o 
   6   3   3      827.58      856.52     23.43 o 
   7   3   3      520.09      494.81     17.22 o 
   8   3   3      267.16      264.54     11.26 o 
   9   3   3       25.55       23.79      2.16 o 
 -11   4   3       11.77       13.06      2.33 o 
 -10   4   3        1.45        1.19      0.62 o 
  -9   4   3       80.21       81.85      2.59 o 
  -8   4   3      441.04      432.32     10.55 o 
  -7   4   3      651.69      647.97     15.02 o 
  -6   4   3       88.32       80.71      4.20 o 
  -5   4   3        0.35        0.97      0.59 o 
  -4   4   3       11.78       10.99      0.66 o 
  -3   4   3      108.99       97.62      2.57 o 
  -2   4   3      958.46      926.60     21.54 o 
  -1   4   3     1445.19     1468.96     33.96 o 
   0   4   3       69.73       77.32      2.11 o 
   1   4   3      165.64      154.86      3.91 o 
   2   4   3     1081.03     1032.74     24.04 o 
   3   4   3      628.28      592.40     14.00 o 
   4   4   3       88.74       93.53      3.17 o 
   5   4   3      558.25      541.95     15.11 o 
   6   4   3      775.37      779.31     21.47 o 
   7   4   3       60.35       58.38      3.10 o 
   8   4   3        2.40        3.79      1.20 o 
 -11   5   3       17.73       16.88      2.63 o 
 -10   5   3       11.80       13.95      1.26 o 
  -9   5   3       24.04       27.76      2.24 o 
  -8   5   3      225.15      237.86      7.10 o 
  -7   5   3      291.14      275.46      8.01 o 
  -6   5   3       30.38       27.17      1.40 o 
  -5   5   3      307.61      300.68      8.57 o 
  -4   5   3      224.24      238.94      6.91 o 
  -3   5   3       16.38       14.66      0.99 o 
  -2   5   3       33.12       27.20      0.99 o 
  -1   5   3        0.02        1.30      0.93 o 
   0   5   3      493.76      505.34     11.97 o 
   1   5   3        0.10        0.87      0.34 o 
   2   5   3      313.24      296.39     11.90 o 
   3   5   3      451.93      431.71     12.10 o 
   4   5   3      116.27      113.41      3.79 o 
   5   5   3        0.20       -0.61      0.61 o 
   6   5   3       76.34       71.49      2.84 o 
   7   5   3       24.63       24.01      2.00 o 
   8   5   3        0.45        1.40      1.10 o 
 -10   6   3       64.86       88.27      4.23 o 
  -9   6   3       66.80       63.41      2.64 o 
  -8   6   3      340.62      323.51      9.43 o 
  -7   6   3       26.66       25.64      1.46 o 
  -6   6   3      157.66      166.04      5.16 o 
  -5   6   3      273.00      280.14      8.12 o 
  -4   6   3     1513.13     1524.19     40.99 o 
  -3   6   3     1473.77     1489.47     40.03 o 
  -2   6   3      171.27      174.53      5.26 o 
  -1   6   3       41.54       40.12      3.40 o 
   0   6   3      262.24      267.24      6.59 o 
   1   6   3      239.59      236.01      5.90 o 
   2   6   3      526.69      508.76     14.15 o 
   3   6   3       90.43       82.25      2.96 o 
   4   6   3        0.56        2.93      1.58 o 
   5   6   3        3.89        2.61      0.80 o 
   6   6   3       52.19       59.67      2.59 o 
   7   6   3      115.72      119.49      5.30 o 
 -10   7   3       41.61       43.47      2.83 o 
  -9   7   3      164.31      177.93      5.75 o 
  -8   7   3      391.39      414.17     11.92 o 
  -7   7   3      434.63      457.87     13.01 o 
  -6   7   3      240.27      263.50      7.83 o 
  -5   7   3      923.00      944.27     25.79 o 
  -4   7   3     1259.93     1290.46     34.93 o 
  -3   7   3     1285.04     1238.37     33.52 o 
  -2   7   3       27.93       26.49      1.45 o 
  -1   7   3       42.24       33.67      1.64 o 
   0   7   3      104.23       93.79      3.21 o 
   1   7   3      153.94      149.08      5.87 o 
   2   7   3       19.29       20.85      2.97 o 
   3   7   3      173.71      153.38      4.93 o 
   4   7   3       55.06       54.90      2.38 o 
   5   7   3      109.28      109.84      3.96 o 
   6   7   3      173.06      191.58      7.65 o 
  -9   8   3       72.64       75.93      4.34 o 
  -8   8   3      519.13      540.85     15.39 o 
  -7   8   3      528.36      535.96     15.20 o 
  -6   8   3      220.84      225.19      6.93 o 
  -5   8   3      157.00      154.84      5.02 o 
  -4   8   3      120.92      133.61      4.41 o 
  -3   8   3       10.50       12.62      1.13 o 
  -2   8   3        7.71       10.23      1.03 o 
  -1   8   3        6.91       11.64      3.65 o 
   0   8   3      104.06      106.39      4.60 o 
   1   8   3       30.53       23.38      1.88 o 
   2   8   3      104.41      102.15      4.54 o 
   3   8   3      299.25      296.16     10.98 o 
   4   8   3      106.43       99.57      5.35 o 
   5   8   3       14.33       12.43      1.81 o 
  -8   9   3      143.01      164.39      5.53 o 
  -7   9   3      144.80      159.76      5.34 o 
  -6   9   3        1.85        1.54      0.96 o 
  -5   9   3        6.51        7.05      0.99 o 
  -4   9   3       34.88       32.24      1.78 o 
  -3   9   3      106.99      110.21      3.88 o 
  -2   9   3       28.21       31.89      1.73 o 
  -1   9   3        3.34        0.81      0.92 o 
   0   9   3        3.70        5.20      1.16 o 
   1   9   3        0.51        1.65      1.33 o 
   2   9   3       86.52       81.30      4.22 o 
   3   9   3       40.55       37.81      3.04 o 
  -7  10   3       36.92       42.40      2.29 o 
  -6  10   3       13.98       13.81      1.38 o 
  -5  10   3       31.74       37.95      7.19 o 
  -4  10   3      208.00      212.41      6.73 o 
  -3  10   3      161.11      179.53      5.81 o 
  -2  10   3       16.55       20.10      1.92 o 
  -1  10   3        0.32       -0.85      0.88 o 
   0  10   3       13.03       16.07      1.83 o 
   1  10   3       83.11       91.79      4.48 o 
   0 -12   4       82.92       79.21      4.09 o 
   1 -12   4       35.99       39.61      2.76 o 
   2 -12   4        5.61        7.24      1.44 o 
   3 -12   4        5.56        2.80      1.21 o 
   4 -12   4        0.33        0.39      0.84 o 
   5 -12   4        3.75        4.72      1.08 o 
  -3 -11   4       21.03       17.56      2.00 o 
  -2 -11   4       12.93        9.91      1.59 o 
  -1 -11   4       31.73       29.94      2.34 o 
   0 -11   4      103.64      108.28      4.90 o 
   1 -11   4       43.95       44.96      2.76 o 
   2 -11   4       57.89       56.99      3.13 o 
   3 -11   4      126.45      120.53      4.24 o 
   4 -11   4        2.44        1.56      0.85 o 
   5 -11   4       11.58       13.14      1.39 o 
   6 -11   4       26.99       21.74      2.53 o 
   7 -11   4       20.22       19.18      2.14 o 
  -5 -10   4       10.49       10.57      2.21 o 
  -4 -10   4      137.50      123.70      5.50 o 
  -3 -10   4      147.34      140.46      5.99 o 
  -2 -10   4       68.50       67.67      3.72 o 
  -1 -10   4        3.13        3.04      1.04 o 
   0 -10   4       57.53       56.50      3.02 o 
   1 -10   4       35.16       32.85      2.21 o 
   2 -10   4       10.88       10.58      1.10 o 
   3 -10   4       15.01       12.61      1.18 o 
   4 -10   4       42.40       54.15      2.39 o 
   5 -10   4      143.02      135.75      4.62 o 
   6 -10   4        1.86        1.96      1.11 o 
   7 -10   4       34.67       30.07      2.45 o 
   8 -10   4       22.74       20.71      3.71 o 
  -6  -9   4       17.24       11.91      1.33 o 
  -5  -9   4       72.74       75.69      4.18 o 
  -4  -9   4      321.75      343.31     10.13 o 
  -3  -9   4      483.75      493.02     21.49 o 
  -2  -9   4      139.98      124.60      8.99 o 
  -1  -9   4       29.98       34.30      3.30 o 
   0  -9   4        0.32        0.78      0.80 o 
   1  -9   4      428.15      416.78     11.84 o 
   2  -9   4      249.19      239.72      7.16 o 
   3  -9   4      275.00      262.56      7.83 o 
   4  -9   4      189.77      196.57      6.68 o 
   5  -9   4      103.96      111.07      3.87 o 
   6  -9   4        1.02        0.57      1.25 o 
   7  -9   4       46.39       43.27      2.85 o 
   8  -9   4        0.08        1.54      1.10 o 
   9  -9   4       70.81       80.08      4.61 o 
  -7  -8   4      352.02      377.42     13.76 o 
  -6  -8   4      165.50      175.30     13.41 o 
  -5  -8   4      236.46      231.49      7.15 o 
  -4  -8   4      322.65      322.18      9.45 o 
  -3  -8   4      428.71      444.96     12.61 o 
  -2  -8   4       39.81       43.48      1.94 o 
  -1  -8   4      716.11      690.43     18.99 o 
   0  -8   4     1538.23     1528.81     41.14 o 
   1  -8   4     1070.84     1059.07     28.72 o 
   2  -8   4      362.35      366.20     10.42 o 
   3  -8   4        1.47        2.15      0.66 o 
   4  -8   4      160.49      150.02      7.84 o 
   5  -8   4       36.47       36.00      2.64 o 
   6  -8   4        0.30        1.35      0.98 o 
   7  -8   4       48.45       44.26      3.54 o 
   8  -8   4        0.49        1.46      1.07 o 
   9  -8   4        2.26        1.33      1.35 o 
  -8  -7   4      211.37      220.75     14.09 o 
  -7  -7   4      456.98      468.53     13.52 o 
  -6  -7   4      120.63      127.01      4.35 o 
  -5  -7   4       52.43       52.90      5.69 o 
  -4  -7   4      553.36      544.46     15.24 o 
  -3  -7   4     1519.53     1475.11     39.72 o 
  -2  -7   4     1029.78      975.91     26.48 o 
  -1  -7   4      290.09      276.15      6.83 o 
   0  -7   4     2207.95     2160.89     49.86 o 
   1  -7   4      960.58      952.74     22.29 o 
   2  -7   4      102.86      115.50      3.71 o 
   3  -7   4      169.99      145.77      9.01 o 
   4  -7   4       11.21       10.35      0.97 o 
   5  -7   4      100.23      103.49      3.52 o 
   6  -7   4       63.82       58.90      3.07 o 
   7  -7   4       11.23       10.26      1.47 o 
   8  -7   4       72.34       72.70      3.67 o 
   9  -7   4       44.03       41.16      3.97 o 
  10  -7   4       56.00       53.91      3.29 o 
  -8  -6   4       86.33       80.46      3.40 o 
  -7  -6   4      190.13      185.78      5.93 o 
  -6  -6   4       28.30       31.59      1.70 o 
  -5  -6   4      109.39      112.26      3.78 o 
  -4  -6   4     1531.33     1520.77     50.20 o 
  -3  -6   4     2584.58     2576.11    140.26 o 
  -2  -6   4      961.50      946.83     22.13 o 
  -1  -6   4       44.43       43.33      1.43 o 
   0  -6   4       94.03       93.10      2.56 o 
   1  -6   4      615.04      637.11     15.00 o 
   2  -6   4       40.32       36.81      1.31 o 
   3  -6   4      161.71      170.15      6.38 o 
   4  -6   4      201.78      212.99      5.34 o 
   5  -6   4       49.77       50.74      1.72 o 
   6  -6   4       65.71       56.61      2.91 o 
   7  -6   4       79.62       75.38      3.58 o 
   8  -6   4       20.60       24.18      1.96 o 
   9  -6   4        0.09        0.73      0.92 o 
  10  -6   4        1.37        1.76      1.63 o 
  -9  -5   4       25.98       24.79      1.69 o 
  -8  -5   4        0.13        0.37      0.69 o 
  -7  -5   4      316.42      320.67      9.42 o 
  -6  -5   4      492.62      485.81     13.70 o 
  -5  -5   4      192.07      193.95      6.70 o 
  -4  -5   4      569.81      582.74     16.06 o 
  -3  -5   4     1205.51     1244.73     33.47 o 
  -2  -5   4      348.70      357.25      8.55 o 
  -1  -5   4       97.84      100.19      4.03 o 
   0  -5   4      772.34      768.99     17.97 o 
   1  -5   4     2447.06     2427.28     55.90 o 
   2  -5   4     1987.20     2087.40     48.16 o 
   3  -5   4       80.37       74.47      2.10 o 
   4  -5   4      156.47      146.26      3.76 o 
   5  -5   4      216.61      208.09      5.23 o 
   6  -5   4       57.73       54.74      2.17 o 
   7  -5   4       39.09       36.81      1.75 o 
   8  -5   4       19.80       20.52      1.37 o 
   9  -5   4      207.05      200.36      7.85 o 
  10  -5   4       72.65       74.40      3.85 o 
 -10  -4   4       17.07       14.22      1.38 o 
  -9  -4   4        1.81        2.16      0.82 o 
  -8  -4   4      178.39      179.15      5.70 o 
  -7  -4   4      368.22      379.02     10.87 o 
  -6  -4   4      179.09      184.77      5.64 o 
  -5  -4   4      110.19      116.34      3.74 o 
  -4  -4   4      542.50      602.67     16.50 o 
  -3  -4   4     1657.78     1787.85     47.66 o 
  -2  -4   4     1787.82     1792.23     41.32 o 
  -1  -4   4     2709.24     2739.95     62.98 o 
   0  -4   4     5995.05     6117.85    201.10 o 
   1  -4   4     5531.82     5487.56    159.45 o 
   2  -4   4     2178.84     2195.72     50.52 o 
   3  -4   4      345.31      347.01      8.28 o 
   4  -4   4      136.07      145.75      3.72 o 
   5  -4   4      757.88      748.27     17.56 o 
   6  -4   4     1183.83     1176.36     31.76 o 
   7  -4   4      439.71      430.16     12.17 o 
   8  -4   4        0.03       -0.08      0.67 o 
   9  -4   4       61.69       57.98      3.36 o 
  10  -4   4        5.11        3.90      0.94 o 
 -10  -3   4       10.16       12.63      1.29 o 
  -9  -3   4        5.83        5.37      1.04 o 
  -8  -3   4      111.21      113.98      3.90 o 
  -7  -3   4     1007.75     1022.04     27.80 o 
  -6  -3   4      305.96      306.54      8.78 o 
  -5  -3   4      139.29      132.67      4.10 o 
  -4  -3   4     1697.42     1818.38     42.00 o 
  -3  -3   4    10519.58    11569.50    596.37 o 
  -2  -3   4    11878.29    12434.83    401.36 o 
  -1  -3   4     4087.59     4039.02     92.62 o 
   0  -3   4     2273.82     2280.60     52.43 o 
   1  -3   4     3114.80     3268.67     74.98 o 
   2  -3   4     3923.87     4106.04    124.58 o 
   3  -3   4     1070.68     1099.37     25.48 o 
   4  -3   4     1792.46     1859.81     42.90 o 
   5  -3   4     2028.10     2030.06     60.56 o 
   6  -3   4      689.86      655.45     17.99 o 
   7  -3   4       19.14       16.12      1.16 o 
   8  -3   4       75.37       74.19      2.82 o 
   9  -3   4        6.74        6.97      1.03 o 
  10  -3   4       22.86       20.80      2.25 o 
 -10  -2   4       70.73       70.89      2.87 o 
  -9  -2   4       22.90       20.56      1.39 o 
  -8  -2   4       17.54       14.21      1.13 o 
  -7  -2   4      514.37      529.76     14.71 o 
  -6  -2   4     2543.71     2595.09     63.11 o 
  -5  -2   4     2286.83     2496.26     57.53 o 
  -4  -2   4     5377.55     5802.57    240.83 o 
  -3  -2   4     4087.45     4386.63    123.88 o 
  -2  -2   4     7233.64     7506.97    245.69 o 
  -1  -2   4      210.00      198.56      4.81 o 
   0  -2   4     6917.04     6796.72    284.24 o 
   1  -2   4     5927.81     6109.49    165.45 o 
   2  -2   4     4990.67     4913.30    219.83 o 
   3  -2   4     1582.53     1542.45     41.16 o 
   4  -2   4      399.44      414.33     11.43 o 
   5  -2   4      794.85      799.89     16.68 o 
   6  -2   4       15.48       13.24      0.99 o 
   7  -2   4       49.34       48.82      2.04 o 
   8  -2   4       87.40       90.97      5.04 o 
   9  -2   4        3.63        2.59      0.99 o 
  10  -2   4        1.77        2.11      1.07 o 
 -11  -1   4       15.20       11.95      2.38 o 
 -10  -1   4       92.71       91.49      3.38 o 
  -9  -1   4       11.25       11.29      1.05 o 
  -8  -1   4      151.25      152.36      4.77 o 
  -7  -1   4      438.96      456.53     10.97 o 
  -6  -1   4     2084.42     2163.73     49.98 o 
  -5  -1   4      412.85      407.12      9.69 o 
  -4  -1   4     1007.91     1069.01     28.58 o 
  -3  -1   4     2198.77     2266.39     52.08 o 
  -2  -1   4     2148.88     2309.71     53.06 o 
  -1  -1   4      137.77      125.77      3.06 o 
   0  -1   4       11.23       11.83      1.09 o 
   1  -1   4    27878.22    24140.58    895.02 o 
   2  -1   4     4848.61     4768.30    149.70 o 
   3  -1   4      236.19      222.10      6.26 o 
   4  -1   4      606.60      608.54     14.26 o 
   5  -1   4      444.27      448.75     10.67 o 
   6  -1   4      101.13      102.16      4.12 o 
   7  -1   4        0.44        0.88      1.01 o 
   8  -1   4        0.04       -0.66      0.68 o 
   9  -1   4       13.07       11.55      1.48 o 
  10  -1   4        4.96        4.07      1.17 o 
 -11   0   4        3.85        5.05      1.79 o 
 -10   0   4        2.40        1.74      0.72 o 
  -9   0   4       13.76       11.32      1.04 o 
  -8   0   4        9.14        8.81      0.76 o 
  -7   0   4       30.08       30.77      1.25 o 
  -6   0   4       97.23      100.36      3.91 o 
  -5   0   4        2.26        3.10      0.75 o 
  -4   0   4      934.39     1022.50     23.67 o 
  -3   0   4     2553.50     2688.36     61.81 o 
  -2   0   4     4720.90     4872.89    158.28 o 
  -1   0   4    14554.30    13924.69    452.79 o 
   0   0   4        3.29        2.25      0.26 o 
   1   0   4     1784.14     1844.05     56.06 o 
   2   0   4     2313.44     2310.25     53.14 o 
   3   0   4      748.94      779.16     18.14 o 
   4   0   4      477.08      476.62     11.26 o 
   5   0   4      783.55      751.78     40.80 o 
   6   0   4      950.97      946.10     25.67 o 
   7   0   4        0.51        0.84      0.77 o 
   8   0   4      112.08      101.73      4.45 o 
   9   0   4      150.27      146.01      7.33 o 
  10   0   4       90.99       83.51      5.19 o 
 -11   1   4        0.08       -1.12      1.12 o 
 -10   1   4        3.81        5.54      1.55 o 
  -9   1   4      242.22      246.02      6.34 o 
  -8   1   4      164.63      184.09      4.84 o 
  -7   1   4       12.44       11.32      1.13 o 
  -6   1   4       64.85       58.10      3.57 o 
  -5   1   4      511.55      557.57     13.36 o 
  -4   1   4      176.75      128.88      3.26 o 
  -3   1   4     2775.00     2579.77     59.25 o 
  -2   1   4    10535.92    10030.75    401.83 o 
  -1   1   4     4284.07     4599.28    144.69 o 
   0   1   4     3574.84     3870.78    135.17 o 
   1   1   4     2859.75     2879.65     80.03 o 
   2   1   4     4965.66     4572.90    133.42 o 
   3   1   4      806.45      702.03     16.39 o 
   4   1   4     1988.07     1983.47     45.78 o 
   5   1   4     2030.16     2071.31     55.23 o 
   6   1   4     1922.85     1877.15     61.71 o 
   7   1   4      169.50      151.66      5.99 o 
   8   1   4        1.27        2.54      1.37 o 
   9   1   4       57.82       61.96      3.38 o 
 -11   2   4        5.42        6.16      1.94 o 
 -10   2   4        5.54        3.10      0.99 o 
  -9   2   4      256.41      260.06      7.89 o 
  -8   2   4      199.04      190.13      9.95 o 
  -7   2   4      220.89      190.65      5.65 o 
  -6   2   4     1197.81     1144.84     29.17 o 
  -5   2   4     2143.64     2111.08     48.71 o 
  -4   2   4     2452.23     2502.69     57.51 o 
  -3   2   4     2650.66     2736.54     68.57 o 
  -2   2   4     4713.65     4402.22    101.01 o 
  -1   2   4     5528.91     5760.48    213.79 o 
   0   2   4     2620.54     2714.43     62.38 o 
   1   2   4     4025.33     3947.69     90.60 o 
   2   2   4     8668.38     8051.79    184.64 o 
   3   2   4     3832.53     3686.99    123.69 o 
   4   2   4      699.28      665.32     23.99 o 
   5   2   4      709.65      755.53     17.78 o 
   6   2   4      507.65      499.98     17.22 o 
   7   2   4      216.74      222.35     11.27 o 
   8   2   4       21.17       23.88      2.02 o 
   9   2   4       22.85       22.03      2.07 o 
 -10   3   4        5.55        4.38      1.01 o 
  -9   3   4        6.06        5.95      0.64 o 
  -8   3   4        0.01        0.38      0.42 o 
  -7   3   4     1091.82     1116.96     23.37 o 
  -6   3   4     1852.50     1743.12     52.00 o 
  -5   3   4      562.45      525.04     11.12 o 
  -4   3   4      119.74      126.64      2.92 o 
  -3   3   4     2483.50     2473.55     56.84 o 
  -2   3   4     3464.33     3272.56    139.40 o 
  -1   3   4     1935.29     1806.73     41.63 o 
   0   3   4     2301.75     2316.50     53.29 o 
   1   3   4     2881.46     2963.52     68.17 o 
   2   3   4     2811.74     2888.21     66.47 o 
   3   3   4     1726.78     1742.11     40.23 o 
   4   3   4      106.90      113.53      3.09 o 
   5   3   4       10.89       12.73      1.13 o 
   6   3   4      278.81      278.78     10.11 o 
   7   3   4      172.96      165.89      6.61 o 
   8   3   4       18.04       17.96      1.84 o 
   9   3   4        0.80        0.99      1.48 o 
 -11   4   4        2.37        0.21      1.56 o 
 -10   4   4       65.56       70.14      2.85 o 
  -9   4   4       51.33       55.64      2.00 o 
  -8   4   4       10.65        7.15      0.75 o 
  -7   4   4       44.83       33.66      1.55 o 
  -6   4   4       81.79       76.94      2.04 o 
  -5   4   4        5.99        7.02      0.54 o 
  -4   4   4        8.96        8.31      0.76 o 
  -3   4   4      323.75      326.83      7.86 o 
  -2   4   4     3294.07     3244.69     89.32 o 
  -1   4   4     1270.71     1264.87     29.30 o 
   0   4   4       44.11       46.90      1.45 o 
   1   4   4      361.83      341.45      8.21 o 
   2   4   4      493.48      493.63     11.73 o 
   3   4   4      232.67      216.10      7.74 o 
   4   4   4      282.87      296.28      8.55 o 
   5   4   4      282.92      296.66      8.64 o 
   6   4   4      223.64      232.18      8.70 o 
   7   4   4       36.22       39.26      2.55 o 
   8   4   4       10.37       13.13      2.70 o 
 -11   5   4        3.01        6.54      2.13 o 
 -10   5   4        1.73        0.87      1.06 o 
  -9   5   4       91.34      106.40      4.65 o 
  -8   5   4      415.33      423.31     12.02 o 
  -7   5   4      144.68      139.44      4.45 o 
  -6   5   4        9.31        8.44      0.89 o 
  -5   5   4       39.58       42.42      1.80 o 
  -4   5   4       19.78       17.84      1.07 o 
  -3   5   4      276.48      288.21      8.22 o 
  -2   5   4      259.78      246.84      6.06 o 
  -1   5   4      273.38      257.76      6.32 o 
   0   5   4        6.73       11.39      2.05 o 
   1   5   4      103.35      107.36      2.92 o 
   2   5   4     2068.63     2091.55     48.35 o 
   3   5   4     1366.01     1399.19     37.67 o 
   4   5   4      178.84      169.08      5.27 o 
   5   5   4       70.43       73.43      2.86 o 
   6   5   4      170.64      175.82      6.96 o 
   7   5   4       73.73       74.91      3.76 o 
 -10   6   4      109.22      118.91      5.30 o 
  -9   6   4      211.15      217.43      8.36 o 
  -8   6   4      336.38      348.96     10.12 o 
  -7   6   4      103.14      116.11      3.91 o 
  -6   6   4       16.49       15.98      1.28 o 
  -5   6   4       55.67       57.40      2.32 o 
  -4   6   4       59.10       56.80      2.24 o 
  -3   6   4        8.97        5.87      0.79 o 
  -2   6   4      265.72      262.04      7.60 o 
  -1   6   4      381.14      377.27     10.63 o 
   0   6   4     1507.00     1493.64     34.70 o 
   1   6   4     1041.82     1031.69     24.16 o 
   2   6   4     1127.13     1087.71     29.47 o 
   3   6   4      649.01      641.99     17.80 o 
   4   6   4      153.87      151.67      4.91 o 
   5   6   4       75.40       77.45      3.03 o 
   6   6   4      273.46      297.42     11.02 o 
 -10   7   4        3.31        3.63      1.27 o 
  -9   7   4       21.38       27.53      5.34 o 
  -8   7   4       50.78       56.47      5.34 o 
  -7   7   4        1.05        0.35      0.99 o 
  -6   7   4       14.23       15.89      1.38 o 
  -5   7   4        0.33        0.83      0.67 o 
  -4   7   4       27.47       24.41      1.50 o 
  -3   7   4       71.54       75.28      2.80 o 
  -2   7   4     1226.06     1215.90     32.92 o 
  -1   7   4     1215.25     1192.93     32.27 o 
   0   7   4      458.56      444.30     12.50 o 
   1   7   4      387.45      366.39     12.96 o 
   2   7   4      343.17      345.93     12.36 o 
   3   7   4      356.02      342.51     10.15 o 
   4   7   4      134.39      137.41      4.73 o 
   5   7   4      196.46      206.26      6.56 o 
  -9   8   4       24.10       23.37      2.68 o 
  -8   8   4       92.69       90.62      4.32 o 
  -7   8   4       67.01       68.61      2.84 o 
  -6   8   4       51.23       51.66      2.62 o 
  -5   8   4       93.99       89.18      3.29 o 
  -4   8   4       80.28       75.52      2.90 o 
  -3   8   4      228.54      224.46      6.83 o 
  -2   8   4      147.62      150.31      4.85 o 
  -1   8   4      191.40      179.49      5.61 o 
   0   8   4       21.88       19.96      2.20 o 
   1   8   4       37.07       32.46      2.21 o 
   2   8   4      114.82      107.26      4.76 o 
   3   8   4      293.66      291.98     10.88 o 
   4   8   4      117.00      121.74     10.85 o 
  -8   9   4       16.73       16.94      1.87 o 
  -7   9   4       73.11       83.09      4.09 o 
  -6   9   4       14.16       11.79      1.40 o 
  -5   9   4       31.36       29.84      1.77 o 
  -4   9   4       47.33       43.28      2.12 o 
  -3   9   4       48.48       49.01      2.66 o 
  -2   9   4       10.74        8.42      1.34 o 
  -1   9   4        1.74        5.03      3.83 o 
   0   9   4        4.07        3.94      1.04 o 
   1   9   4       11.06        9.92      1.45 o 
   2   9   4       93.09       89.51      4.36 o 
  -6  10   4       25.06       26.35      1.84 o 
  -5  10   4       14.27       19.75      1.60 o 
  -4  10   4      136.84      145.15      4.98 o 
  -3  10   4      187.86      191.40      6.17 o 
  -2  10   4        5.51        5.48      1.32 o 
  -1  10   4       63.33       69.53      3.69 o 
   0  10   4        7.51        8.10      1.50 o 
  -1 -12   5       70.68       76.01      4.00 o 
   0 -12   5        5.97        6.54      1.43 o 
   1 -12   5       22.17       21.63      2.07 o 
   2 -12   5       33.21       37.03      2.61 o 
   3 -12   5        1.24        1.20      0.76 o 
   4 -12   5        0.13        1.10      0.89 o 
   5 -12   5       19.71       27.10      2.42 o 
  -3 -11   5       15.92       15.89      1.84 o 
  -2 -11   5       44.21       46.92      4.19 o 
  -1 -11   5        9.27        5.63      1.36 o 
   0 -11   5       65.86       62.62      3.34 o 
   1 -11   5       38.17       39.50      2.55 o 
   2 -11   5       60.84       59.80      2.70 o 
   3 -11   5       78.88       74.90      3.02 o 
   4 -11   5        4.85        2.55      0.88 o 
   5 -11   5        0.19        1.27      1.08 o 
   6 -11   5       15.02       13.90      1.84 o 
   7 -11   5        6.84        6.81      2.57 o 
  -5 -10   5        4.86        4.05      1.25 o 
  -4 -10   5       93.22       87.21      4.28 o 
  -3 -10   5       70.14       65.48      3.48 o 
  -2 -10   5       40.15       36.61      2.45 o 
  -1 -10   5       33.41       29.40      2.12 o 
   0 -10   5       28.85       28.13      2.05 o 
   1 -10   5        9.75       10.70      1.05 o 
   2 -10   5       34.08       27.89      1.63 o 
   3 -10   5       30.94       32.78      2.17 o 
   4 -10   5        3.76        3.69      0.87 o 
   5 -10   5       34.79       32.27      2.42 o 
   6 -10   5        2.91        4.70      1.32 o 
   7 -10   5       22.42       18.41      2.07 o 
   8 -10   5        6.14        6.80      1.53 o 
  -6  -9   5       20.22       17.22      1.53 o 
  -5  -9   5       92.50       90.47      3.49 o 
  -4  -9   5      354.64      349.98     10.29 o 
  -3  -9   5      474.16      455.18     13.01 o 
  -2  -9   5        4.72        7.06      1.17 o 
  -1  -9   5       22.07       21.50      2.42 o 
   0  -9   5        0.00        0.81      0.61 o 
   1  -9   5        8.75        7.40      0.93 o 
   2  -9   5        3.94        4.87      0.84 o 
   3  -9   5        4.76        4.65      0.88 o 
   4  -9   5       18.05       20.41      1.37 o 
   5  -9   5        1.24       -0.44      0.80 o 
   6  -9   5      111.99      109.23     12.57 o 
   7  -9   5      267.52      266.35     13.85 o 
   8  -9   5       60.25       61.88      3.56 o 
   9  -9   5        0.10        0.06      1.12 o 
  -7  -8   5      314.76      321.47      9.73 o 
  -6  -8   5      133.22      124.72      5.66 o 
  -5  -8   5      299.81      269.88      8.18 o 
  -4  -8   5      173.04      169.18      5.41 o 
  -3  -8   5       71.61       72.07      2.74 o 
  -2  -8   5       41.78       42.55      1.93 o 
  -1  -8   5        3.00        5.93      1.90 o 
   0  -8   5      395.43      384.52      9.38 o 
   1  -8   5       70.51       66.76      2.54 o 
   2  -8   5        4.42        1.83      0.67 o 
   3  -8   5      537.38      513.75     15.23 o 
   4  -8   5      160.65      160.26      5.05 o 
   5  -8   5      238.57      218.92      6.65 o 
   6  -8   5       48.13       41.99      5.40 o 
   7  -8   5      190.99      179.21      7.25 o 
   8  -8   5       73.64       76.24      3.94 o 
   9  -8   5        4.56        3.63      1.92 o 
  -8  -7   5      136.51      131.83      5.75 o 
  -7  -7   5      292.01      290.11     10.81 o 
  -6  -7   5        7.88        8.15      1.74 o 
  -5  -7   5       17.62       15.16      1.21 o 
  -4  -7   5      226.25      197.86      6.07 o 
  -3  -7   5      237.40      223.16      6.68 o 
  -2  -7   5       65.00       59.13      2.33 o 
  -1  -7   5      138.80      132.81      3.56 o 
   0  -7   5      250.84      228.38      6.68 o 
   1  -7   5       45.88       42.55      1.50 o 
   2  -7   5      163.65      148.67      4.48 o 
   3  -7   5      950.70      904.44     24.58 o 
   4  -7   5      323.78      317.92     12.64 o 
   5  -7   5        4.08        2.64      1.17 o 
   6  -7   5       97.14       91.88      4.21 o 
   7  -7   5        0.08        1.14      0.90 o 
   8  -7   5       28.51       27.23      3.40 o 
   9  -7   5        2.46        2.51      1.14 o 
  10  -7   5       23.65       26.68      2.40 o 
  -9  -6   5       38.65       35.86      3.02 o 
  -8  -6   5       30.86       31.58      1.96 o 
  -7  -6   5       72.26       65.36      2.70 o 
  -6  -6   5       33.03       23.87      1.55 o 
  -5  -6   5        5.66        4.94      1.11 o 
  -4  -6   5      299.74      318.97     11.73 o 
  -3  -6   5     1630.31     1631.28     43.78 o 
  -2  -6   5      646.01      632.78     14.95 o 
  -1  -6   5       15.96       15.01      0.77 o 
   0  -6   5      120.43      112.50      3.02 o 
   1  -6   5      100.30       92.77      2.91 o 
   2  -6   5      173.40      183.78      4.65 o 
   3  -6   5        0.12        3.25      0.47 o 
   4  -6   5       23.49       22.34      1.01 o 
   5  -6   5      596.86      587.08     16.21 o 
   6  -6   5       24.31       22.77      1.34 o 
   7  -6   5      122.02      121.40      5.14 o 
   8  -6   5        0.06        0.27      0.89 o 
   9  -6   5       32.08       35.85      2.57 o 
  10  -6   5        9.46       16.71      1.94 o 
  -9  -5   5        3.05        1.27      0.95 o 
  -8  -5   5       84.34       90.91      4.14 o 
  -7  -5   5      299.37      309.09     11.14 o 
  -6  -5   5      634.14      668.05     22.65 o 
  -5  -5   5      667.24      680.55     18.75 o 
  -4  -5   5     1204.82     1256.57     33.88 o 
  -3  -5   5     1636.16     1701.34     39.38 o 
  -2  -5   5      759.00      748.64     17.53 o 
  -1  -5   5        0.45        1.72      0.71 o 
   0  -5   5      383.21      389.05      9.30 o 
   1  -5   5     2867.59     2969.83     68.33 o 
   2  -5   5      387.67      355.98      8.53 o 
   3  -5   5       17.18       20.98      0.92 o 
   4  -5   5      413.01      425.59     10.54 o 
   5  -5   5      546.48      548.83     15.18 o 
   6  -5   5       29.98       29.15      1.53 o 
   7  -5   5      388.68      374.62     10.77 o 
   8  -5   5       12.18       11.09      1.16 o 
   9  -5   5       26.35       29.40      1.78 o 
  10  -5   5        0.51        0.72      1.06 o 
 -10  -4   5       72.28       76.64      9.32 o 
  -9  -4   5       51.06       52.78      6.42 o 
  -8  -4   5      514.58      537.59     15.18 o 
  -7  -4   5     1209.31     1250.95     33.92 o 
  -6  -4   5     2075.30     2052.06    156.37 o 
  -5  -4   5     1128.20     1154.68     38.18 o 
  -4  -4   5     1413.26     1465.29     33.97 o 
  -3  -4   5     1317.40     1311.60     30.40 o 
  -2  -4   5     1343.56     1347.45     31.20 o 
  -1  -4   5     1124.55     1137.54     26.36 o 
   0  -4   5     2053.49     2138.64     49.25 o 
   1  -4   5     5066.99     5239.88    190.24 o 
   2  -4   5     2396.63     2623.41     60.36 o 
   3  -4   5      165.88      139.98      3.58 o 
   4  -4   5      191.65      185.49      4.64 o 
   5  -4   5       23.58       19.93      1.99 o 
   6  -4   5        3.78        2.61      0.73 o 
   7  -4   5       88.58       90.62      3.40 o 
   8  -4   5      107.16      108.14      3.78 o 
   9  -4   5       11.14       11.14      1.23 o 
  10  -4   5       37.11       40.26      2.18 o 
 -10  -3   5      251.34      251.41     13.44 o 
  -9  -3   5      260.68      271.44      9.91 o 
  -8  -3   5      831.13      824.64     22.68 o 
  -7  -3   5     1288.13     1288.18     34.85 o 
  -6  -3   5      916.30      941.73     31.27 o 
  -5  -3   5      460.06      459.02     13.53 o 
  -4  -3   5      733.42      786.51     18.39 o 
  -3  -3   5     4256.82     4456.67    102.36 o 
  -2  -3   5     2814.50     2825.15     64.99 o 
  -1  -3   5     1896.00     1915.52     44.13 o 
   0  -3   5     2936.86     3156.49     81.84 o 
   1  -3   5      700.51      834.89     19.39 o 
   2  -3   5      107.45      107.37      3.17 o 
   3  -3   5      346.29      378.17     10.47 o 
   4  -3   5       99.77       95.64      3.09 o 
   5  -3   5       34.04       36.75      4.49 o 
   6  -3   5      174.69      177.55      5.42 o 
   7  -3   5      410.58      402.43     12.81 o 
   8  -3   5       95.34      101.35      4.74 o 
   9  -3   5       27.05       27.71      1.71 o 
  10  -3   5       37.04       38.15      3.56 o 
 -10  -2   5      241.73      235.73     12.65 o 
  -9  -2   5       38.49       39.86      2.30 o 
  -8  -2   5       82.16       73.87      3.52 o 
  -7  -2   5      537.16      527.51     17.87 o 
  -6  -2   5      532.83      558.10     15.24 o 
  -5  -2   5      281.96      288.76      7.03 o 
  -4  -2   5     1279.75     1254.77     29.06 o 
  -3  -2   5     3608.18     3852.37     88.48 o 
  -2  -2   5     5918.48     6069.19    139.12 o 
  -1  -2   5       16.49       14.78      0.96 o 
   0  -2   5      589.66      655.87     15.26 o 
   1  -2   5      568.10      535.85     12.51 o 
   2  -2   5       47.52       37.67      1.41 o 
   3  -2   5       30.80       30.45      1.54 o 
   4  -2   5       89.97       88.33      2.87 o 
   5  -2   5        2.89        2.15      0.58 o 
   6  -2   5       24.93       26.09      1.38 o 
   7  -2   5      159.26      152.16      5.67 o 
   8  -2   5       85.61       79.89      3.02 o 
   9  -2   5        0.13       -0.02      0.84 o 
  10  -2   5        9.37        9.54      1.55 o 
 -11  -1   5       43.80       39.37      5.65 o 
 -10  -1   5        5.13        6.12      1.21 o 
  -9  -1   5       36.07       38.14      2.20 o 
  -8  -1   5        2.03        0.73      1.00 o 
  -7  -1   5      608.66      627.82     25.46 o 
  -6  -1   5     1489.13     1435.46     36.50 o 
  -5  -1   5      675.20      678.00     15.89 o 
  -4  -1   5     1108.22     1188.00     27.53 o 
  -3  -1   5     3672.18     3925.48    122.62 o 
  -2  -1   5      644.40      656.07     17.67 o 
  -1  -1   5     2422.21     2457.08     56.45 o 
   0  -1   5        6.99        2.61      0.27 o 
   1  -1   5     3659.10     3672.43     82.08 o 
   2  -1   5     1342.37     1269.97     33.95 o 
   3  -1   5      476.63      461.06     12.64 o 
   4  -1   5       48.54       57.06      2.05 o 
   5  -1   5       82.59       81.52      3.37 o 
   6  -1   5       31.87       32.51      1.88 o 
   7  -1   5        0.00        1.24      1.08 o 
   8  -1   5       96.25       90.97      4.14 o 
   9  -1   5       54.06       55.90      3.06 o 
  10  -1   5       44.53       44.14      2.87 o 
 -11   0   5        0.77        1.43      1.12 o 
 -10   0   5        2.98        2.76      1.01 o 
  -9   0   5        0.52        0.84      0.77 o 
  -8   0   5      440.75      425.94     12.18 o 
  -7   0   5     1879.62     1889.08     50.49 o 
  -6   0   5     1807.58     1872.75     43.26 o 
  -5   0   5     1223.23     1278.57     29.62 o 
  -4   0   5      137.85      129.97      3.30 o 
  -3   0   5     6407.85     6406.56    146.86 o 
  -2   0   5     9696.13     9452.75    306.21 o 
  -1   0   5     6821.39     6764.26    155.15 o 
   0   0   5     2596.96     2714.51     55.76 o 
   1   0   5     2732.95     2829.45     88.75 o 
   2   0   5     6108.64     5968.98    273.03 o 
   3   0   5      276.08      270.11      6.51 o 
   4   0   5       66.36       63.47      1.86 o 
   5   0   5      246.10      238.21      6.91 o 
   6   0   5     1578.93     1571.02     42.23 o 
   7   0   5       45.24       37.57      2.24 o 
   8   0   5        0.22       -0.89      0.89 o 
   9   0   5        0.08        1.60      1.03 o 
 -11   1   5       83.25       96.84      4.59 o 
 -10   1   5      266.47      281.13     10.99 o 
  -9   1   5      104.43      109.03      3.78 o 
  -8   1   5      687.62      671.78     17.02 o 
  -7   1   5     1721.49     1657.82     38.47 o 
  -6   1   5     1218.65     1181.03     27.46 o 
  -5   1   5     1921.12     1989.56     45.91 o 
  -4   1   5     5863.57     5714.25    131.06 o 
  -3   1   5     6866.01     6645.82    175.78 o 
  -2   1   5     8967.62     8272.01    375.88 o 
  -1   1   5     4289.82     4329.49    121.56 o 
   0   1   5     4191.63     4427.91    131.64 o 
   1   1   5      816.26      820.41     19.06 o 
   2   1   5     3134.80     3011.40     69.28 o 
   3   1   5      819.75      807.43     18.81 o 
   4   1   5      308.26      289.48     11.36 o 
   5   1   5      235.94      238.36      6.95 o 
   6   1   5      364.40      355.49     12.52 o 
   7   1   5        5.41        3.58      1.00 o 
   8   1   5      441.90      426.70     15.15 o 
   9   1   5       50.25       50.98      3.07 o 
 -11   2   5      276.75      295.61     15.72 o 
 -10   2   5      427.62      427.23     12.35 o 
  -9   2   5      141.17      144.29      5.11 o 
  -8   2   5       49.19       49.05      3.29 o 
  -7   2   5     1362.38     1366.57     31.81 o 
  -6   2   5     2202.43     2257.13     52.11 o 
  -5   2   5     2529.87     2478.17     57.10 o 
  -4   2   5     3105.70     2929.64     77.77 o 
  -3   2   5     5144.08     4932.02    157.41 o 
  -2   2   5     2077.02     1885.53     38.78 o 
  -1   2   5      369.87      302.67      7.22 o 
   0   2   5      513.87      481.76     11.33 o 
   1   2   5     2269.14     2348.07     54.06 o 
   2   2   5     3252.18     3271.71     75.27 o 
   3   2   5     1174.51     1227.04     28.46 o 
   4   2   5       59.94       58.85      1.86 o 
   5   2   5       42.21       42.67      2.37 o 
   6   2   5       54.38       54.88      3.92 o 
   7   2   5        8.22        8.98      2.28 o 
   8   2   5      122.18      131.24      5.65 o 
   9   2   5       14.21       13.92      1.79 o 
 -11   3   5       34.45       40.19      2.69 o 
 -10   3   5       26.47       23.16      1.57 o 
  -9   3   5      178.29      175.79      4.96 o 
  -8   3   5       83.07       90.20      3.16 o 
  -7   3   5      924.49      941.92     19.80 o 
  -6   3   5      709.39      704.48     14.87 o 
  -5   3   5      349.66      319.17      6.93 o 
  -4   3   5      489.10      471.64     10.00 o 
  -3   3   5      797.98      805.38     18.79 o 
  -2   3   5     1673.17     1627.78     38.26 o 
  -1   3   5      918.20      889.31     20.70 o 
   0   3   5     1857.83     2004.75     46.25 o 
   1   3   5     1686.04     1777.33     41.07 o 
   2   3   5      756.13      727.61     17.07 o 
   3   3   5       62.51       61.50      1.89 o 
   4   3   5       58.50       52.53      2.07 o 
   5   3   5        2.79        1.93      0.87 o 
   6   3   5       52.80       54.67      3.55 o 
   7   3   5       11.23       10.26      1.45 o 
   8   3   5        0.44       -0.99      0.99 o 
 -11   4   5        1.61        3.22      0.98 o 
 -10   4   5       33.16       37.60      2.02 o 
  -9   4   5        1.44        0.63      0.66 o 
  -8   4   5        0.86        1.50      0.66 o 
  -7   4   5       66.33       62.47      2.06 o 
  -6   4   5      932.85      961.09     22.55 o 
  -5   4   5       16.88       17.12      0.82 o 
  -4   4   5       35.89       32.25      1.16 o 
  -3   4   5     1141.24     1157.20     26.88 o 
  -2   4   5     5578.80     5734.17    227.89 o 
  -1   4   5     2872.37     2968.43     68.31 o 
   0   4   5      825.61      823.02     19.24 o 
   1   4   5      580.75      606.05     14.31 o 
   2   4   5      419.09      411.26      9.90 o 
   3   4   5      261.91      257.99      6.44 o 
   4   4   5      225.70      221.68      7.36 o 
   5   4   5      350.29      354.50     16.52 o 
   6   4   5      329.81      338.94     12.22 o 
   7   4   5       89.57       77.75      3.83 o 
 -10   5   5       55.48       54.08      5.35 o 
  -9   5   5        3.51        5.10      1.21 o 
  -8   5   5       38.64       38.56      2.45 o 
  -7   5   5       28.87       24.42      1.39 o 
  -6   5   5      781.84      775.48     21.23 o 
  -5   5   5     1794.93     1800.79     48.27 o 
  -4   5   5      845.99      848.71     23.09 o 
  -3   5   5     1724.37     1730.03     51.65 o 
  -2   5   5     2147.81     2093.54     76.88 o 
  -1   5   5     1959.30     1995.67     46.13 o 
   0   5   5      621.60      600.06     14.21 o 
   1   5   5     1187.44     1197.23     27.91 o 
   2   5   5     1502.54     1473.04     34.21 o 
   3   5   5      796.44      780.69     21.40 o 
   4   5   5      389.46      390.83     11.20 o 
   5   5   5      343.34      335.57     15.87 o 
   6   5   5      209.63      209.59      8.12 o 
   7   5   5       63.03       70.09      3.68 o 
 -10   6   5       34.14       33.70      2.52 o 
  -9   6   5       24.21       24.73      2.10 o 
  -8   6   5        4.19        4.31      1.16 o 
  -7   6   5      323.09      313.95     11.36 o 
  -6   6   5      860.56      862.33     23.62 o 
  -5   6   5     1426.81     1389.03     57.29 o 
  -4   6   5      784.85      751.80     20.63 o 
  -3   6   5      897.36      898.07     24.45 o 
  -2   6   5     1647.70     1630.98     43.81 o 
  -1   6   5     1093.30     1087.52     29.45 o 
   0   6   5      594.36      554.89     15.65 o 
   1   6   5      748.80      725.08     17.18 o 
   2   6   5     1635.58     1654.45     44.52 o 
   3   6   5      821.08      830.84     22.83 o 
   4   6   5       75.58       73.33      2.85 o 
   5   6   5       21.40       22.61      2.75 o 
   6   6   5       45.32       52.03      3.09 o 
  -9   7   5       90.39       91.10      4.39 o 
  -8   7   5       39.51       44.34      2.73 o 
  -7   7   5      230.59      236.00      8.92 o 
  -6   7   5      712.05      688.27     19.09 o 
  -5   7   5      267.17      258.46      7.71 o 
  -4   7   5       88.44       89.33      3.18 o 
  -3   7   5      228.50      225.03      6.78 o 
  -2   7   5      975.18      973.79     26.56 o 
  -1   7   5      895.72      875.63     23.95 o 
   0   7   5      434.61      424.86     12.02 o 
   1   7   5      305.14      293.92     10.64 o 
   2   7   5      241.82      219.82      8.32 o 
   3   7   5      253.46      252.00      9.45 o 
   4   7   5       23.38       25.36      2.10 o 
   5   7   5        1.51        3.32      1.18 o 
  -8   8   5        0.07        1.35      1.02 o 
  -7   8   5        0.36        1.19      0.99 o 
  -6   8   5       69.96       70.22      7.00 o 
  -5   8   5       85.27       85.31      3.33 o 
  -4   8   5        1.88        2.57      1.12 o 
  -3   8   5       83.68       90.43      3.30 o 
  -2   8   5      492.67      485.49     13.75 o 
  -1   8   5      487.04      460.08     13.08 o 
   0   8   5       61.38       53.99      2.94 o 
   1   8   5       79.88       81.66      3.88 o 
   2   8   5      102.34      100.12      4.56 o 
   3   8   5       67.58       67.12      3.93 o 
  -7   9   5       39.38       43.66      4.07 o 
  -6   9   5        9.53       11.03      1.56 o 
  -5   9   5       35.88       41.03      2.12 o 
  -4   9   5       35.51       30.62      1.81 o 
  -3   9   5       65.80       55.57      3.13 o 
  -2   9   5      184.75      172.36      5.56 o 
  -1   9   5      161.11      155.61      6.40 o 
   0   9   5       34.22       42.97      5.99 o 
   1   9   5       46.13       43.76      2.74 o 
   2   9   5      244.22      256.99      9.89 o 
  -5  10   5      145.03      141.45      6.01 o 
  -4  10   5        3.17        3.92      0.99 o 
  -3  10   5        3.52        4.04      1.01 o 
  -2  10   5       99.60      105.44      7.52 o 
  -1  10   5      246.44      256.72      9.87 o 
  -1 -12   6       61.58       58.99      3.39 o 
   0 -12   6        9.96        8.86      1.47 o 
   1 -12   6       20.02       21.35      2.04 o 
   2 -12   6       15.01       18.18      3.31 o 
   3 -12   6        1.59        1.61      0.81 o 
   4 -12   6       12.99       13.42      1.72 o 
   5 -12   6        0.05        1.52      1.55 o 
  -3 -11   6        7.91        7.84      1.90 o 
  -2 -11   6       65.79       66.62      3.58 o 
  -1 -11   6       19.94       21.60      1.97 o 
   0 -11   6       71.56       69.70      3.68 o 
   1 -11   6       20.76       20.59      1.88 o 
   2 -11   6       61.03       67.31      4.70 o 
   3 -11   6       60.37       57.21      2.52 o 
   4 -11   6        5.62        2.74      0.85 o 
   5 -11   6        0.87        0.95      1.01 o 
   6 -11   6       22.77       24.39      4.67 o 
  -5 -10   6        6.24        6.53      1.41 o 
  -4 -10   6       10.62       14.28      2.24 o 
  -3 -10   6        1.48       -0.37      2.15 o 
  -2 -10   6        0.51        0.81      1.13 o 
  -1 -10   6       16.41       17.99      3.56 o 
   0 -10   6        1.24        2.93      1.01 o 
   1 -10   6        1.82        4.38      1.39 o 
   2 -10   6      344.09      332.65      9.74 o 
   3 -10   6      380.89      383.34     13.53 o 
   4 -10   6       31.37       30.45      1.76 o 
   5 -10   6       13.33       13.45      1.95 o 
   6 -10   6       87.64       86.53      4.32 o 
   7 -10   6       74.55       69.84      3.84 o 
   8 -10   6        6.36        6.05      1.54 o 
  -6  -9   6       15.95       14.67      1.46 o 
  -5  -9   6        3.19        5.94      1.07 o 
  -4  -9   6       57.79       55.31      2.48 o 
  -3  -9   6       32.54       28.53      1.65 o 
  -2  -9   6      175.87      182.06     10.54 o 
  -1  -9   6      189.51      182.37      8.21 o 
   0  -9   6      226.67      222.23      6.68 o 
   1  -9   6      233.29      226.73      6.81 o 
   2  -9   6      598.59      576.66     16.09 o 
   3  -9   6      531.11      502.04     14.14 o 
   4  -9   6       52.66       44.18      2.09 o 
   5  -9   6       17.63       16.05      1.72 o 
   6  -9   6      157.73      159.99     15.07 o 
   7  -9   6      218.12      212.44      8.48 o 
   8  -9   6       11.63       12.72      1.85 o 
  -7  -8   6       13.88       11.16      1.36 o 
  -6  -8   6        0.69        0.92      0.85 o 
  -5  -8   6        0.24       -0.16      0.80 o 
  -4  -8   6       10.20        7.03      0.94 o 
  -3  -8   6        6.46       12.54      3.37 o 
  -2  -8   6      695.73      663.61     34.93 o 
  -1  -8   6     1066.12     1030.08     24.17 o 
   0  -8   6       30.89       27.74      1.77 o 
   1  -8   6      191.31      176.31      5.40 o 
   2  -8   6      341.02      327.61     17.80 o 
   3  -8   6      379.34      355.86     10.18 o 
   4  -8   6        2.58        3.62      0.80 o 
   5  -8   6       60.55       50.62      4.82 o 
   6  -8   6      157.96      148.04     11.55 o 
   7  -8   6       56.73       50.01      3.01 o 
   8  -8   6        2.33       -0.59      0.92 o 
   9  -8   6       28.42       32.60      2.58 o 
  -8  -7   6       39.23       32.60      2.15 o 
  -7  -7   6      101.04       95.25      3.62 o 
  -6  -7   6        7.47        4.73      0.86 o 
  -5  -7   6       30.48       30.13      1.79 o 
  -4  -7   6        0.24        0.56      0.55 o 
  -3  -7   6       54.20       48.58      2.06 o 
  -2  -7   6      150.46      143.32      4.51 o 
  -1  -7   6      463.79      442.32     15.43 o 
   0  -7   6       53.58       50.66      1.82 o 
   1  -7   6      121.38      114.48      3.15 o 
   2  -7   6      282.94      274.57      6.81 o 
   3  -7   6      189.28      176.08      4.58 o 
   4  -7   6       14.82       13.13      1.40 o 
   5  -7   6       40.76       40.64      2.40 o 
   6  -7   6      266.08      253.03      9.48 o 
   7  -7   6        6.64        8.53      1.48 o 
   8  -7   6       19.26       17.41      1.93 o 
   9  -7   6       12.13       11.86      4.17 o 
  -9  -6   6       63.03       63.57      5.05 o 
  -8  -6   6      181.28      168.09      5.57 o 
  -7  -6   6      243.59      222.24      7.58 o 
  -6  -6   6       18.18       14.58      1.23 o 
  -5  -6   6       74.41       68.98      2.67 o 
  -4  -6   6       31.01       29.40      1.54 o 
  -3  -6   6      401.27      382.93     10.83 o 
  -2  -6   6      248.38      231.95      5.80 o 
  -1  -6   6      149.36      143.35      3.76 o 
   0  -6   6        2.04        1.55      0.44 o 
   1  -6   6       49.05       49.11      1.62 o 
   2  -6   6      648.20      671.53     15.84 o 
   3  -6   6      179.53      171.71      8.58 o 
   4  -6   6        2.19        1.47      0.49 o 
   5  -6   6      177.47      178.77      5.48 o 
   6  -6   6       28.53       29.98      1.60 o 
   7  -6   6      400.26      396.52     14.76 o 
   8  -6   6       15.74       14.09      1.71 o 
   9  -6   6       40.15       35.63      4.39 o 
  10  -6   6       13.19       14.27      1.88 o 
  -9  -5   6       36.40       28.21      3.27 o 
  -8  -5   6      168.29      161.21      5.30 o 
  -7  -5   6      173.56      174.77      6.78 o 
  -6  -5   6      354.34      352.78     10.20 o 
  -5  -5   6      125.17      115.33      4.50 o 
  -4  -5   6      516.31      503.68     17.08 o 
  -3  -5   6      701.05      661.27     15.60 o 
  -2  -5   6      267.61      255.70      6.29 o 
  -1  -5   6      123.96       97.53      3.15 o 
   0  -5   6      328.36      337.31      8.14 o 
   1  -5   6       27.77       27.56      1.88 o 
   2  -5   6        9.28       10.67      0.67 o 
   3  -5   6      445.14      447.92     10.70 o 
   4  -5   6      182.51      155.81      8.97 o 
   5  -5   6      545.51      531.75     14.78 o 
   6  -5   6      280.51      262.46     12.61 o 
   7  -5   6      766.26      736.93     20.41 o 
   8  -5   6      164.47      154.39      5.10 o 
   9  -5   6       42.71       37.68      2.07 o 
  10  -5   6       17.38       14.00      1.80 o 
 -10  -4   6       61.86       57.99      3.83 o 
  -9  -4   6        0.17        0.43      1.58 o 
  -8  -4   6      380.14      394.60     14.81 o 
  -7  -4   6      350.95      350.26     10.15 o 
  -6  -4   6      371.14      368.98     10.55 o 
  -5  -4   6      361.29      326.53      9.33 o 
  -4  -4   6      275.69      290.43      7.10 o 
  -3  -4   6       23.67       22.18      1.31 o 
  -2  -4   6      522.08      579.29     17.25 o 
  -1  -4   6      378.31      379.50      9.06 o 
   0  -4   6      496.19      495.42     11.71 o 
   1  -4   6       18.16       18.73      1.54 o 
   2  -4   6        8.04        7.07      0.56 o 
   3  -4   6     2399.13     2458.10     56.65 o 
   4  -4   6     3213.59     3252.04     86.57 o 
   5  -4   6      696.29      674.72     18.53 o 
   6  -4   6      227.16      197.43      6.00 o 
   7  -4   6      223.21      206.46      6.35 o 
   8  -4   6       97.59       89.18      3.35 o 
   9  -4   6        7.96        7.65      1.13 o 
  10  -4   6       11.89       11.25      2.13 o 
 -10  -3   6       22.34       21.07      3.53 o 
  -9  -3   6       43.26       35.42      2.39 o 
  -8  -3   6      500.23      494.00     13.96 o 
  -7  -3   6     1007.71     1041.26     28.35 o 
  -6  -3   6       68.53       74.11      2.65 o 
  -5  -3   6      105.58      104.11      4.69 o 
  -4  -3   6        4.42        3.08      0.40 o 
  -3  -3   6     1204.55     1306.67     30.28 o 
  -2  -3   6       27.22       18.97      0.82 o 
  -1  -3   6       30.37       24.96      0.92 o 
   0  -3   6     1162.56     1269.99     29.40 o 
   1  -3   6     1183.63     1369.60     31.67 o 
   2  -3   6      457.85      498.53     11.73 o 
   3  -3   6      713.99      666.72     18.14 o 
   4  -3   6     1046.04      989.60     26.76 o 
   5  -3   6      126.45      118.19      7.45 o 
   6  -3   6       75.62       70.06      2.59 o 
   7  -3   6        3.19        3.47      1.57 o 
   8  -3   6       77.24       82.33      3.14 o 
   9  -3   6        0.55        0.27      0.70 o 
  10  -3   6        2.99        2.27      1.38 o 
 -10  -2   6       33.42       29.93      5.76 o 
  -9  -2   6       40.22       37.27      2.40 o 
  -8  -2   6       37.89       35.17      1.87 o 
  -7  -2   6      580.07      582.53     16.14 o 
  -6  -2   6       81.98       80.45      2.34 o 
  -5  -2   6       13.10       13.65      0.71 o 
  -4  -2   6      986.80     1047.17     24.36 o 
  -3  -2   6     2150.75     2245.07     51.70 o 
  -2  -2   6      992.21      943.74     21.89 o 
  -1  -2   6      494.04      552.21     12.92 o 
   0  -2   6       74.98       76.94      2.06 o 
   1  -2   6        3.36        4.60      0.35 o 
   2  -2   6        6.75        9.63      0.68 o 
   3  -2   6      137.94      131.59      3.98 o 
   4  -2   6       77.58       81.79      3.62 o 
   5  -2   6      451.66      417.96     11.71 o 
   6  -2   6       62.73       51.53      2.12 o 
   7  -2   6      187.24      197.78      7.44 o 
   8  -2   6      152.33      147.84      4.86 o 
   9  -2   6        2.00        0.57      0.89 o 
  10  -2   6       25.98       31.30      2.41 o 
 -11  -1   6      154.19      163.30      6.85 o 
 -10  -1   6      104.79      103.15      4.69 o 
  -9  -1   6       21.05       19.59      1.69 o 
  -8  -1   6      137.52      144.73      5.80 o 
  -7  -1   6      929.38      980.27     23.01 o 
  -6  -1   6     2331.73     2444.11     56.43 o 
  -5  -1   6     1854.71     1950.31     45.04 o 
  -4  -1   6     1734.86     1788.48     41.29 o 
  -3  -1   6      825.24      755.23     17.61 o 
  -2  -1   6      242.74      216.77      6.12 o 
  -1  -1   6        3.91        4.08      0.30 o 
   0  -1   6      816.35      871.44     20.22 o 
   1  -1   6     2745.97     2786.84     57.24 o 
   2  -1   6     1340.47     1390.92     32.15 o 
   3  -1   6        0.08        1.02      0.67 o 
   4  -1   6      212.20      218.91      6.36 o 
   5  -1   6        9.72       11.20      0.96 o 
   6  -1   6        2.56        3.52      0.92 o 
   7  -1   6      268.88      265.77      7.88 o 
   8  -1   6      171.61      165.55      6.61 o 
   9  -1   6        7.71        8.33      1.47 o 
 -11   0   6      104.73       97.66      4.66 o 
 -10   0   6      287.07      278.45     10.38 o 
  -9   0   6      360.02      367.88     20.73 o 
  -8   0   6     1047.72     1041.40     41.26 o 
  -7   0   6     2364.31     2424.22     56.00 o 
  -6   0   6     1876.84     1864.66     43.13 o 
  -5   0   6      678.71      656.09     15.39 o 
  -4   0   6      873.33      833.74     19.45 o 
  -3   0   6     2185.13     2059.51     55.47 o 
  -2   0   6     1522.81     1403.33     37.48 o 
  -1   0   6      270.75      235.57      5.67 o 
   0   0   6      573.98      644.20     13.41 o 
   1   0   6     1634.23     1768.76     40.73 o 
   2   0   6      313.98      312.89      7.48 o 
   3   0   6     1371.04     1399.57     32.36 o 
   4   0   6      723.93      741.25     20.15 o 
   5   0   6      306.89      302.50      8.66 o 
   6   0   6       61.31       62.10      5.50 o 
   7   0   6      166.64      163.92      6.49 o 
   8   0   6      223.57      220.58      9.35 o 
   9   0   6       14.64       18.17      1.90 o 
 -11   1   6      341.47      394.07     14.33 o 
 -10   1   6      635.06      629.17     21.73 o 
  -9   1   6      398.78      414.03     12.22 o 
  -8   1   6      324.87      340.97      9.85 o 
  -7   1   6     1035.73     1021.70     27.75 o 
  -6   1   6     1457.95     1500.26     40.31 o 
  -5   1   6      429.27      414.74      9.89 o 
  -4   1   6      251.81      226.15      5.50 o 
  -3   1   6     1570.05     1476.71     34.07 o 
  -2   1   6     3558.36     3601.19     95.62 o 
  -1   1   6     1174.97     1216.62     25.17 o 
   0   1   6       16.57       10.76      0.57 o 
   1   1   6      781.13      871.49     20.29 o 
   2   1   6      165.86      168.80      4.22 o 
   3   1   6      372.42      348.87      8.96 o 
   4   1   6      579.10      573.81     13.58 o 
   5   1   6       36.08       34.72      2.59 o 
   6   1   6      133.79      130.97      5.34 o 
   7   1   6       91.75       96.48      4.30 o 
   8   1   6      200.55      217.63     11.82 o 
   9   1   6        8.02       10.19      1.60 o 
 -11   2   6      210.19      205.92     11.40 o 
 -10   2   6      270.04      286.43      8.66 o 
  -9   2   6      106.23      111.03      5.05 o 
  -8   2   6       11.34       14.16      1.32 o 
  -7   2   6      500.99      516.38     14.40 o 
  -6   2   6      515.90      508.10     12.12 o 
  -5   2   6      624.26      578.22     13.64 o 
  -4   2   6     1120.76     1110.18     25.78 o 
  -3   2   6     2619.70     2650.49     54.54 o 
  -2   2   6     1099.33     1082.98     22.45 o 
  -1   2   6      231.04      216.65      5.29 o 
   0   2   6       20.00       13.24      0.79 o 
   1   2   6       74.56       78.07      2.17 o 
   2   2   6       12.80       20.90      0.90 o 
   3   2   6        7.67        8.02      0.62 o 
   4   2   6       41.02       44.48      1.94 o 
   5   2   6        1.10        3.16      0.92 o 
   6   2   6        6.30       10.68      1.47 o 
   7   2   6       16.92       17.68      1.78 o 
   8   2   6       27.87       26.55      2.22 o 
 -11   3   6       26.86       25.38      2.23 o 
 -10   3   6       36.11       39.28      2.35 o 
  -9   3   6        8.54        9.22      1.05 o 
  -8   3   6        4.04        5.15      0.71 o 
  -7   3   6      927.27      886.28     20.97 o 
  -6   3   6     2513.57     2429.71     50.15 o 
  -5   3   6      331.76      327.91      7.13 o 
  -4   3   6      334.72      310.28      6.73 o 
  -3   3   6      639.66      651.95     15.30 o 
  -2   3   6     2634.82     2692.61     93.11 o 
  -1   3   6      232.47      245.45      6.00 o 
   0   3   6       13.28        7.44      0.55 o 
   1   3   6      648.95      648.32     15.25 o 
   2   3   6      776.71      750.15     17.64 o 
   3   3   6      131.82      119.76      3.26 o 
   4   3   6        7.58        7.88      0.87 o 
   5   3   6        0.33        0.60      0.81 o 
   6   3   6        7.39        8.10      1.63 o 
   7   3   6        7.63        8.37      1.41 o 
   8   3   6        1.42        0.86      1.16 o 
 -11   4   6       17.55       15.76      2.67 o 
 -10   4   6      151.05      158.36      5.32 o 
  -9   4   6       36.58       34.27      1.87 o 
  -8   4   6      310.16      301.10     13.08 o 
  -7   4   6      596.36      588.84     16.40 o 
  -6   4   6     3114.20     3138.47     83.61 o 
  -5   4   6      715.63      698.57     16.48 o 
  -4   4   6      302.68      300.92      7.33 o 
  -3   4   6     1087.60     1099.82     25.62 o 
  -2   4   6     2222.44     2030.36     51.35 o 
  -1   4   6     1954.37     1923.12     44.45 o 
   0   4   6      777.50      744.90     17.50 o 
   1   4   6     1088.05     1081.86     25.25 o 
   2   4   6      420.72      415.33     10.02 o 
   3   4   6       17.01       18.04      1.20 o 
   4   4   6        4.81        5.28      0.86 o 
   5   4   6       57.37       57.85      3.06 o 
   6   4   6       38.21       38.52      2.52 o 
   7   4   6        0.45        1.46      1.12 o 
 -10   5   6      491.30      524.24     18.51 o 
  -9   5   6      383.72      413.15     14.75 o 
  -8   5   6      302.70      297.35     10.87 o 
  -7   5   6      414.32      403.70     14.21 o 
  -6   5   6      774.02      795.18     26.82 o 
  -5   5   6     1817.16     1908.71     51.11 o 
  -4   5   6      672.81      669.05     18.38 o 
  -3   5   6     2331.58     2239.01     76.26 o 
  -2   5   6     2268.38     2213.35     59.11 o 
  -1   5   6     1167.58     1151.03     26.85 o 
   0   5   6       40.30       37.22      1.38 o 
   1   5   6      263.76      256.04      6.41 o 
   2   5   6      447.06      443.58     10.75 o 
   3   5   6       70.87       69.38      3.49 o 
   4   5   6       16.27       17.14      1.31 o 
   5   5   6        7.09        7.48      1.37 o 
   6   5   6       15.16       14.66      2.48 o 
 -10   6   6      138.98      147.03      6.35 o 
  -9   6   6      219.34      214.54      8.39 o 
  -8   6   6      114.21      116.65      5.08 o 
  -7   6   6      545.78      578.56     19.98 o 
  -6   6   6      607.31      642.89     21.98 o 
  -5   6   6      874.03      836.09     22.86 o 
  -4   6   6      716.94      691.49     40.67 o 
  -3   6   6      769.34      747.51     20.53 o 
  -2   6   6      970.92      916.02     24.96 o 
  -1   6   6      250.88      242.89      7.16 o 
   0   6   6        9.81        9.38      1.36 o 
   1   6   6       15.27       13.88      0.90 o 
   2   6   6      363.64      359.58     10.32 o 
   3   6   6       85.46       84.68      3.15 o 
   4   6   6        2.47        3.24      0.86 o 
   5   6   6       44.89       46.91      2.79 o 
  -9   7   6       19.73       19.80      2.00 o 
  -8   7   6       49.57       53.30      3.05 o 
  -7   7   6      245.03      238.90      9.07 o 
  -6   7   6      678.75      653.08     22.37 o 
  -5   7   6      295.55      279.79     10.23 o 
  -4   7   6       44.97       36.93      1.78 o 
  -3   7   6       22.18       20.91      1.34 o 
  -2   7   6      373.96      374.89     10.77 o 
  -1   7   6      506.01      522.05     14.65 o 
   0   7   6      236.78      236.59      7.10 o 
   1   7   6       54.92       49.21      3.88 o 
   2   7   6       60.60       57.15      3.32 o 
   3   7   6       25.58       25.23      2.09 o 
   4   7   6       19.04       19.81      2.81 o 
  -8   8   6        9.04        6.60      1.32 o 
  -7   8   6       37.82       39.41      3.49 o 
  -6   8   6       99.45       93.69      4.34 o 
  -5   8   6      103.49      101.47      4.54 o 
  -4   8   6      102.96      106.51      3.78 o 
  -3   8   6      279.51      282.61      8.44 o 
  -2   8   6      490.83      495.67     14.07 o 
  -1   8   6      409.11      403.78     11.63 o 
   0   8   6      137.05      142.23      5.88 o 
   1   8   6       93.91       89.83      4.22 o 
   2   8   6       53.40       54.02      3.13 o 
   3   8   6       43.24       46.45      2.95 o 
  -6   9   6      230.74      251.50      9.64 o 
  -5   9   6      352.58      367.50     13.32 o 
  -4   9   6      247.42      226.47      8.67 o 
  -3   9   6      283.53      286.70      8.67 o 
  -2   9   6      443.81      455.51     13.12 o 
  -1   9   6      287.24      294.51     10.96 o 
   0   9   6       54.47       52.00      3.08 o 
  -1 -12   7       22.70       23.04      2.14 o 
   0 -12   7        0.07        0.13      1.17 o 
   1 -12   7       31.34       35.93      2.55 o 
   2 -12   7      108.11      112.04      5.06 o 
   3 -12   7        0.09        1.03      0.80 o 
   4 -12   7       15.61       16.00      2.24 o 
  -3 -11   7       65.01       71.05      4.21 o 
  -2 -11   7      177.38      186.38      7.50 o 
  -1 -11   7      116.99      116.94      5.19 o 
   0 -11   7        6.41        8.42      1.40 o 
   1 -11   7       31.73       32.06      2.28 o 
   2 -11   7      202.71      202.13      6.38 o 
   3 -11   7      121.26      125.48      4.38 o 
   4 -11   7        0.28       -0.33      0.95 o 
   5 -11   7       20.54       23.46      2.24 o 
   6 -11   7      125.02      134.88      6.96 o 
  -5 -10   7       68.55       71.26      3.76 o 
  -4 -10   7       59.52       62.55      5.17 o 
  -3 -10   7      209.34      210.94      8.22 o 
  -2 -10   7      336.32      322.32     11.77 o 
  -1 -10   7      234.97      232.10      8.79 o 
   0 -10   7       41.45       43.45      2.57 o 
   1 -10   7       86.62       88.05      4.05 o 
   2 -10   7      278.90      265.91      7.97 o 
   3 -10   7      243.65      244.39      7.46 o 
   4 -10   7      117.15      121.07      5.33 o 
   5 -10   7       16.95       12.49      1.71 o 
   6 -10   7       19.17       16.61      2.61 o 
   7 -10   7        3.18        2.74      1.36 o 
  -6  -9   7      234.72      256.30     11.06 o 
  -5  -9   7      204.44      203.82      6.54 o 
  -4  -9   7      107.05      101.30      4.80 o 
  -3  -9   7       40.10       39.08      1.96 o 
  -2  -9   7      155.44      157.64      5.04 o 
  -1  -9   7      225.89      219.82      8.25 o 
   0  -9   7      367.58      366.41     10.49 o 
   1  -9   7      191.54      185.01      5.72 o 
   2  -9   7      367.03      359.45     10.35 o 
   3  -9   7       43.48       39.50      1.93 o 
   4  -9   7       28.94       27.25      2.10 o 
   5  -9   7       10.10       13.30      1.68 o 
   6  -9   7        3.54        3.26      1.19 o 
   7  -9   7       14.56       17.85      2.68 o 
   8  -9   7        0.45       -1.03      1.03 o 
  -7  -8   7        5.85        6.10      1.09 o 
  -6  -8   7      117.37      117.82      4.23 o 
  -5  -8   7       49.55       50.36      4.85 o 
  -4  -8   7        0.51        1.08      0.60 o 
  -3  -8   7       37.48       34.48      1.72 o 
  -2  -8   7      298.85      294.27     10.20 o 
  -1  -8   7      329.25      297.99      7.44 o 
   0  -8   7      195.36      202.68      5.25 o 
   1  -8   7       51.56       55.97      1.90 o 
   2  -8   7       25.35       22.98      1.58 o 
   3  -8   7       13.75       12.25      1.08 o 
   4  -8   7        1.46        0.79      2.78 o 
   5  -8   7        0.13        0.19      1.04 o 
   6  -8   7      121.57      107.76      4.86 o 
   7  -8   7       71.66       61.80      3.48 o 
   8  -8   7        0.83       -0.17      1.94 o 
   9  -8   7       25.33       27.33      2.50 o 
  -8  -7   7       20.74       21.62      2.14 o 
  -7  -7   7       29.25       25.44      1.68 o 
  -6  -7   7        2.67        2.28      0.74 o 
  -5  -7   7       66.95       66.00      2.63 o 
  -4  -7   7        2.64        3.09      0.72 o 
  -3  -7   7       37.59       38.55      1.80 o 
  -2  -7   7      557.86      565.18     17.62 o 
  -1  -7   7      485.91      474.08     15.53 o 
   0  -7   7      129.70      124.91      3.42 o 
   1  -7   7      132.63      125.84      3.45 o 
   2  -7   7      348.02      349.34      9.59 o 
   3  -7   7      752.71      760.13     17.98 o 
   4  -7   7      860.78      860.62     23.54 o 
   5  -7   7       25.44       24.80      1.94 o 
   6  -7   7       29.23       23.51      1.97 o 
   7  -7   7       70.98       60.67      3.33 o 
   8  -7   7        6.86       10.44      1.89 o 
   9  -7   7        1.46        0.47      1.10 o 
  -9  -6   7       20.13       20.28      2.10 o 
  -8  -6   7      130.95      130.97     12.13 o 
  -7  -6   7       29.17       25.28      2.53 o 
  -6  -6   7      119.01      128.92      4.35 o 
  -5  -6   7      310.56      312.04      9.12 o 
  -4  -6   7      101.76       96.08      4.23 o 
  -3  -6   7        8.25        6.02      0.81 o 
  -2  -6   7        1.47        2.72      0.52 o 
  -1  -6   7      702.49      717.09     16.90 o 
   0  -6   7     1432.74     1529.95     35.51 o 
   1  -6   7      225.56      232.53      5.84 o 
   2  -6   7     1764.10     1814.22     42.03 o 
   3  -6   7     2528.73     2611.87     60.26 o 
   4  -6   7      403.06      387.04     10.97 o 
   5  -6   7       41.13       37.83      1.79 o 
   6  -6   7       29.60       24.85      1.47 o 
   7  -6   7      336.25      330.78      9.73 o 
   8  -6   7       22.89       21.73      2.04 o 
   9  -6   7       18.30       18.68      2.11 o 
  -9  -5   7        2.57        2.98      1.09 o 
  -8  -5   7        0.03       -0.69      0.69 o 
  -7  -5   7       28.88       27.65      1.77 o 
  -6  -5   7      112.08      112.12      4.53 o 
  -5  -5   7       89.42       89.69      3.15 o 
  -4  -5   7       55.80       56.01      2.18 o 
  -3  -5   7       99.15      105.53      4.45 o 
  -2  -5   7     2215.32     2267.48     52.32 o 
  -1  -5   7     2712.14     2746.26     63.29 o 
   0  -5   7     2253.51     2330.83     53.78 o 
   1  -5   7     1448.24     1468.48     34.08 o 
   2  -5   7      645.72      625.74     14.78 o 
   3  -5   7     2062.60     2077.80     69.29 o 
   4  -5   7      286.91      297.77      8.58 o 
   5  -5   7        0.79        1.84      0.67 o 
   6  -5   7       57.51       51.59      2.23 o 
   7  -5   7      534.47      531.63     15.04 o 
   8  -5   7       63.48       63.32      3.03 o 
   9  -5   7       29.22       36.57      2.95 o 
 -10  -4   7        0.71        0.22      0.96 o 
  -9  -4   7       42.23       41.83      4.19 o 
  -8  -4   7        1.62        1.59      0.93 o 
  -7  -4   7       11.98       12.72      1.12 o 
  -6  -4   7       30.16       30.42      1.58 o 
  -5  -4   7       54.18       52.11      2.09 o 
  -4  -4   7      413.22      376.54     12.22 o 
  -3  -4   7      176.34      178.54      4.53 o 
  -2  -4   7     3539.31     3680.29     84.62 o 
  -1  -4   7     3461.03     3538.24     81.35 o 
   0  -4   7      404.54      394.60      9.44 o 
   1  -4   7       29.57       32.64      1.16 o 
   2  -4   7      448.82      488.04     11.58 o 
   3  -4   7      506.98      522.23     14.40 o 
   4  -4   7      258.88      258.05      7.49 o 
   5  -4   7       30.02       28.89      1.48 o 
   6  -4   7       44.72       35.26      1.75 o 
   7  -4   7      121.26      105.20      3.72 o 
   8  -4   7       44.62       36.06      1.95 o 
   9  -4   7       77.44       83.75      3.33 o 
 -10  -3   7        3.50        3.50      1.20 o 
  -9  -3   7        0.06        0.14      1.11 o 
  -8  -3   7       67.75       74.04      3.67 o 
  -7  -3   7      691.45      689.74     23.52 o 
  -6  -3   7      221.08      220.62      6.55 o 
  -5  -3   7      532.50      544.28     12.95 o 
  -4  -3   7      512.92      560.89     13.28 o 
  -3  -3   7       54.68       54.88      1.66 o 
  -2  -3   7       74.99       79.80      2.36 o 
  -1  -3   7      450.35      480.98     11.36 o 
   0  -3   7       24.25       23.43      0.90 o 
   1  -3   7      155.72      150.80      4.36 o 
   2  -3   7      233.01      231.49      5.66 o 
   3  -3   7      933.39      945.73     25.58 o 
   4  -3   7       24.58       22.60      2.01 o 
   5  -3   7       69.29       69.13      2.56 o 
   6  -3   7       69.23       63.92      3.00 o 
   7  -3   7       59.28       50.26      2.23 o 
   8  -3   7       21.92       20.28      1.48 o 
   9  -3   7        0.11       -0.23      0.71 o 
 -10  -2   7      129.94      142.00      6.10 o 
  -9  -2   7       20.58       18.40      1.79 o 
  -8  -2   7        0.58        3.99      3.84 o 
  -7  -2   7      384.24      370.43     13.09 o 
  -6  -2   7      283.83      284.35      7.04 o 
  -5  -2   7      477.37      470.14     19.52 o 
  -4  -2   7       11.92       10.66      0.93 o 
  -3  -2   7       13.21        5.75      0.42 o 
  -2  -2   7       70.50       56.18      1.61 o 
  -1  -2   7      513.52      488.75     11.50 o 
   0  -2   7      594.21      713.67     16.64 o 
   1  -2   7      942.45      970.77     22.54 o 
   2  -2   7     2143.12     2298.01     52.90 o 
   3  -2   7     1599.89     1636.77     43.83 o 
   4  -2   7      224.86      206.65     13.39 o 
   5  -2   7        3.33        3.85      0.74 o 
   6  -2   7      191.37      186.47      5.75 o 
   7  -2   7      189.83      188.18      7.43 o 
   8  -2   7      122.97      123.23      4.27 o 
   9  -2   7       44.11       46.70      3.38 o 
 -11  -1   7      242.20      249.91      9.73 o 
 -10  -1   7      264.67      269.31     10.18 o 
  -9  -1   7       41.61       43.49      2.60 o 
  -8  -1   7       75.27       81.75      6.36 o 
  -7  -1   7      108.58      114.13      3.79 o 
  -6  -1   7      447.79      447.33     12.52 o 
  -5  -1   7        0.11        3.56      1.33 o 
  -4  -1   7      274.08      265.04      6.45 o 
  -3  -1   7     1032.72     1083.05     29.11 o 
  -2  -1   7        4.29        1.47      0.65 o 
  -1  -1   7     5010.94     5134.61    117.80 o 
   0  -1   7     3650.67     3843.30     88.24 o 
   1  -1   7        2.22        3.22      0.33 o 
   2  -1   7      652.63      715.32     16.73 o 
   3  -1   7      938.40      965.07     31.93 o 
   4  -1   7     1354.90     1354.54     44.69 o 
   5  -1   7      473.43      423.57     27.23 o 
   6  -1   7      401.76      400.00     11.38 o 
   7  -1   7      203.49      195.00      9.55 o 
   8  -1   7      137.14      129.92      5.52 o 
   9  -1   7       22.02       18.82      1.97 o 
 -11   0   7      146.36      149.90      6.44 o 
 -10   0   7      100.32      113.29      6.90 o 
  -9   0   7       17.30       20.64      1.80 o 
  -8   0   7       97.85      104.28      3.78 o 
  -7   0   7      626.63      644.96     17.82 o 
  -6   0   7      499.94      490.81     13.66 o 
  -5   0   7        0.04        0.46      0.93 o 
  -4   0   7      208.62      186.54      5.48 o 
  -3   0   7        0.08       -0.01      0.36 o 
  -2   0   7      414.24      390.52     10.78 o 
  -1   0   7     1058.84     1078.43     25.00 o 
   0   0   7     3135.32     3321.61     68.23 o 
   1   0   7      569.78      636.92     14.90 o 
   2   0   7      261.71      263.60      6.41 o 
   3   0   7     1034.33      985.73     22.95 o 
   4   0   7     1138.16     1141.60     30.79 o 
   5   0   7      582.36      564.42     20.32 o 
   6   0   7      304.36      309.16     11.07 o 
   7   0   7      110.45      106.30      4.64 o 
   8   0   7       15.60       15.78      1.94 o 
   9   0   7        0.33        1.82      1.05 o 
 -11   1   7       57.25       64.70      6.06 o 
 -10   1   7       37.59       42.94      2.75 o 
  -9   1   7       16.79       18.41      1.99 o 
  -8   1   7      184.95      183.60      5.74 o 
  -7   1   7      465.49      442.22     12.47 o 
  -6   1   7      128.71      124.82      3.99 o 
  -5   1   7      277.70      265.75      7.65 o 
  -4   1   7      722.89      710.20     19.33 o 
  -3   1   7       16.85       18.24      1.24 o 
  -2   1   7       18.18       14.73      0.60 o 
  -1   1   7      417.88      441.78      9.34 o 
   0   1   7      362.96      401.54      9.55 o 
   1   1   7      481.34      474.94     11.24 o 
   2   1   7      645.05      647.91     15.23 o 
   3   1   7     1136.72     1136.21     26.46 o 
   4   1   7      650.77      654.42     22.48 o 
   5   1   7        0.52        0.49      0.67 o 
   6   1   7       20.14       18.92      1.71 o 
   7   1   7       48.19       47.69      2.77 o 
   8   1   7      109.21      114.47      7.05 o 
 -11   2   7       82.00       84.76      5.90 o 
 -10   2   7      160.57      172.45      5.68 o 
  -9   2   7       28.36       24.72      1.57 o 
  -8   2   7       22.52       24.03      3.00 o 
  -7   2   7      130.08      126.46      4.14 o 
  -6   2   7       54.71       47.40      1.98 o 
  -5   2   7        5.05        6.36      0.89 o 
  -4   2   7       94.29       97.07      2.35 o 
  -3   2   7      294.82      249.33      5.45 o 
  -2   2   7      223.03      215.30      4.75 o 
  -1   2   7      205.17      194.94      4.85 o 
   0   2   7      751.75      768.48     17.98 o 
   1   2   7       88.16       83.92      2.35 o 
   2   2   7        4.47        7.52      0.61 o 
   3   2   7       43.76       49.10      2.14 o 
   4   2   7       98.28      112.42      6.06 o 
   5   2   7       12.81       13.77      1.45 o 
   6   2   7        0.15       -0.67      0.72 o 
   7   2   7       26.43       26.31      2.13 o 
   8   2   7       64.98       63.25      3.52 o 
 -11   3   7      167.20      195.33      9.18 o 
 -10   3   7      138.32      144.98      4.99 o 
  -9   3   7       20.93       21.20      1.48 o 
  -8   3   7       51.39       50.89      2.23 o 
  -7   3   7      568.56      573.55     13.84 o 
  -6   3   7     1683.34     1690.73     39.31 o 
  -5   3   7      425.83      419.20     10.17 o 
  -4   3   7      261.99      256.96      5.67 o 
  -3   3   7      347.89      315.48      9.48 o 
  -2   3   7      126.88      116.57      3.10 o 
  -1   3   7       46.11       53.43      1.66 o 
   0   3   7       82.13       88.04      2.47 o 
   1   3   7      104.03       87.99      2.62 o 
   2   3   7      127.27      112.24      3.09 o 
   3   3   7       53.88       52.37      1.78 o 
   4   3   7      280.50      292.71     10.50 o 
   5   3   7      105.86      108.51      5.13 o 
   6   3   7       47.36       50.47      2.87 o 
   7   3   7      115.11      118.68      5.71 o 
 -10   4   7      336.61      353.37     10.55 o 
  -9   4   7      279.94      297.21      8.93 o 
  -8   4   7      554.73      568.40     16.02 o 
  -7   4   7      681.36      694.52     19.27 o 
  -6   4   7     1154.68     1112.33     30.23 o 
  -5   4   7      576.19      555.62     18.96 o 
  -4   4   7        8.61        8.14      1.07 o 
  -3   4   7      154.61      148.72      3.89 o 
  -2   4   7      369.08      331.19      8.07 o 
  -1   4   7      194.31      169.91      4.38 o 
   0   4   7       35.17       36.93      1.40 o 
   1   4   7        4.55        5.92      0.66 o 
   2   4   7       23.35       22.14      1.08 o 
   3   4   7      295.15      327.76      9.44 o 
   4   4   7      495.26      519.86     17.95 o 
   5   4   7      198.68      200.08      9.22 o 
   6   4   7       20.11       18.02      1.87 o 
 -10   5   7      344.23      379.21     13.85 o 
  -9   5   7      388.92      417.21     14.96 o 
  -8   5   7      196.67      196.61     10.18 o 
  -7   5   7      388.42      375.60     13.36 o 
  -6   5   7      105.14      102.39      4.42 o 
  -5   5   7      149.51      142.92      8.77 o 
  -4   5   7       21.69       17.80      1.55 o 
  -3   5   7      417.60      393.98     11.12 o 
  -2   5   7      333.91      324.98      9.30 o 
  -1   5   7       20.64       16.05      0.89 o 
   0   5   7      443.07      441.77     10.68 o 
   1   5   7      330.20      328.73      8.12 o 
   2   5   7       11.65       14.00      1.56 o 
   3   5   7      210.55      209.97      6.43 o 
   4   5   7      214.29      212.64      8.06 o 
   5   5   7       64.22       64.00      3.36 o 
   6   5   7        8.22       10.45      2.61 o 
  -9   6   7       34.10       33.65      3.26 o 
  -8   6   7        3.11        7.53      3.80 o 
  -7   6   7       84.28       89.66      4.18 o 
  -6   6   7      281.03      267.27      9.86 o 
  -5   6   7      235.89      212.67      8.01 o 
  -4   6   7       54.08       54.66      5.45 o 
  -3   6   7        7.36        8.58      0.93 o 
  -2   6   7       72.46       68.96      2.59 o 
  -1   6   7        5.18        6.14      0.81 o 
   0   6   7       47.37       48.12      2.06 o 
   1   6   7      243.75      241.36      8.90 o 
   2   6   7        0.07       -0.38      0.61 o 
   3   6   7        2.96        3.13      1.20 o 
   4   6   7       48.01       51.63      2.89 o 
   5   6   7       53.80       56.71      3.22 o 
  -8   7   7       14.83       14.39      1.75 o 
  -7   7   7      207.77      203.22      7.95 o 
  -6   7   7      392.04      382.17     13.69 o 
  -5   7   7      151.86      146.38      5.96 o 
  -4   7   7       65.70       66.63      3.72 o 
  -3   7   7       18.28       22.84      1.43 o 
  -2   7   7       90.35       87.31      3.17 o 
  -1   7   7       37.55       35.88      1.79 o 
   0   7   7       25.14       27.33      1.62 o 
   1   7   7       70.85       74.97      4.26 o 
   2   7   7       13.37       14.15      1.61 o 
   3   7   7        0.28        0.68      1.22 o 
  -7   8   7      153.88      171.47      7.03 o 
  -6   8   7      424.12      432.72     18.73 o 
  -5   8   7      238.37      257.02     11.87 o 
  -4   8   7      104.67      103.13      4.60 o 
  -3   8   7      197.75      188.17      7.34 o 
  -2   8   7      289.55      296.57      8.86 o 
  -1   8   7      274.50      259.27      9.72 o 
   0   8   7       40.25       43.06      3.04 o 
   1   8   7       13.97        9.83      1.51 o 
   2   8   7       22.69       20.89      2.02 o 
  -5   9   7      247.67      247.27      9.47 o 
  -4   9   7      135.11      145.83      6.14 o 
  -3   9   7      221.98      215.59      8.37 o 
  -2   9   7      264.00      260.06     13.95 o 
  -1   9   7       69.37       66.28      6.16 o 
  -1 -12   8       48.52       50.59      3.93 o 
   0 -12   8       22.33       24.49      2.15 o 
   1 -12   8       68.99       71.37      3.70 o 
   2 -12   8       77.89       84.12      4.12 o 
   3 -12   8        0.23        0.90      1.05 o 
   4 -12   8       14.25       13.66      1.80 o 
  -3 -11   8      111.36      114.45     10.46 o 
  -2 -11   8      211.03      222.25      8.68 o 
  -1 -11   8      247.22      243.42      9.31 o 
   0 -11   8        7.07        8.67      1.43 o 
   1 -11   8        4.76        5.31      1.20 o 
   2 -11   8       10.95       13.58      1.92 o 
   3 -11   8        4.34        5.24      1.24 o 
   4 -11   8        8.22        6.35      2.31 o 
   5 -11   8        0.12        1.52      1.14 o 
   6 -11   8       33.02       35.40      2.76 o 
  -5 -10   8      125.94      118.01      4.31 o 
  -4 -10   8       34.38       33.66      2.45 o 
  -3 -10   8      158.01      172.21      6.97 o 
  -2 -10   8      189.20      192.04      7.55 o 
  -1 -10   8       46.98       47.48      2.74 o 
   0 -10   8        5.02        4.44      1.10 o 
   1 -10   8      127.60      118.53      4.06 o 
   2 -10   8       14.53       18.38      1.71 o 
   3 -10   8      131.01      132.57      6.29 o 
   4 -10   8       15.72       14.92      1.75 o 
   5 -10   8       33.16       35.83      5.80 o 
   6 -10   8        0.92        0.90      1.81 o 
   7 -10   8        0.31       -1.00      1.00 o 
  -6  -9   8      246.65      258.56      8.07 o 
  -5  -9   8      157.95      153.98      5.22 o 
  -4  -9   8       26.69       27.41      1.70 o 
  -3  -9   8        3.73        2.90      0.79 o 
  -2  -9   8       61.78       62.19      2.52 o 
  -1  -9   8       19.26       19.07      1.29 o 
   0  -9   8       10.37       11.30      1.07 o 
   1  -9   8      133.08      140.03      4.56 o 
   2  -9   8      265.15      274.37      8.14 o 
   3  -9   8       19.85       22.92      2.84 o 
   4  -9   8       64.22       59.58      3.19 o 
   5  -9   8       53.81       51.49      5.86 o 
   6  -9   8        1.27        0.92      1.09 o 
   7  -9   8       34.51       35.34      2.68 o 
   8  -9   8        3.36        2.31      1.31 o 
  -7  -8   8       33.08       29.73      2.47 o 
  -6  -8   8      144.22      148.36      5.12 o 
  -5  -8   8        0.24        0.34      0.69 o 
  -4  -8   8       10.14        9.72      1.05 o 
  -3  -8   8       18.28       17.23      1.24 o 
  -2  -8   8      560.74      574.42     16.00 o 
  -1  -8   8      604.27      618.27     14.78 o 
   0  -8   8        0.58        2.54      1.56 o 
   1  -8   8       62.44       64.03      2.62 o 
   2  -8   8      332.50      342.08      8.49 o 
   3  -8   8      282.75      289.24     10.50 o 
   4  -8   8       34.83       29.57      2.10 o 
   5  -8   8        5.77        2.29      1.06 o 
   6  -8   8       17.44       19.68      4.55 o 
   7  -8   8       75.65       75.97      3.93 o 
   8  -8   8        3.32        1.91      1.71 o 
  -8  -7   8        9.50        7.03      1.52 o 
  -7  -7   8        1.53        1.99      2.00 o 
  -6  -7   8       88.39       87.22      3.71 o 
  -5  -7   8      122.57      127.43      4.32 o 
  -4  -7   8       35.14       36.70      1.80 o 
  -3  -7   8      711.37      729.85     30.47 o 
  -2  -7   8     1466.58     1469.56     63.71 o 
  -1  -7   8      879.34      906.14     21.32 o 
   0  -7   8       85.87       80.00      2.52 o 
   1  -7   8      140.37      143.46      3.89 o 
   2  -7   8      379.20      383.15      9.37 o 
   3  -7   8      254.01      253.72      7.51 o 
   4  -7   8       49.80       50.72      2.22 o 
   5  -7   8       45.58       43.54      2.03 o 
   6  -7   8      126.15      125.04      5.40 o 
   7  -7   8       10.37       12.20      1.75 o 
   8  -7   8        1.01        1.00      1.17 o 
   9  -7   8        0.00       -0.19      1.15 o 
  -9  -6   8       11.20        8.58      2.17 o 
  -8  -6   8        2.61        1.49      2.01 o 
  -7  -6   8        5.02        7.32      1.55 o 
  -6  -6   8      370.90      388.98     11.25 o 
  -5  -6   8     1431.14     1443.02     39.06 o 
  -4  -6   8      723.60      709.57     19.55 o 
  -3  -6   8      214.43      224.14      7.77 o 
  -2  -6   8     1324.41     1361.66     31.70 o 
  -1  -6   8     1264.36     1295.39     30.18 o 
   0  -6   8      278.32      275.35      6.85 o 
   1  -6   8      281.00      278.62      6.93 o 
   2  -6   8      807.07      845.60     19.91 o 
   3  -6   8      278.08      288.13     10.24 o 
   4  -6   8        9.57        8.50      0.97 o 
   5  -6   8       28.23       23.32      1.42 o 
   6  -6   8       96.54       91.76      3.37 o 
   7  -6   8       33.62       35.50      2.78 o 
   8  -6   8       37.48       35.41      2.02 o 
   9  -6   8       22.64       20.70      2.14 o 
  -9  -5   8       71.39       72.36      3.87 o 
  -8  -5   8       53.61       61.27      3.82 o 
  -7  -5   8      233.14      227.69     17.10 o 
  -6  -5   8      709.79      723.54     20.04 o 
  -5  -5   8      882.29      906.08     24.75 o 
  -4  -5   8      842.23      833.41     22.72 o 
  -3  -5   8      484.06      482.23     13.44 o 
  -2  -5   8      396.85      392.89      9.49 o 
  -1  -5   8      788.97      793.41     18.65 o 
   0  -5   8      561.13      557.39     13.24 o 
   1  -5   8      442.14      476.78     11.39 o 
   2  -5   8      708.04      788.57     18.54 o 
   3  -5   8      449.66      465.06     13.01 o 
   4  -5   8        2.00        1.85      1.38 o 
   5  -5   8       26.01       23.56      1.40 o 
   6  -5   8        3.67        4.75      1.26 o 
   7  -5   8       26.55       26.40      1.89 o 
   8  -5   8       15.35       15.98      2.25 o 
   9  -5   8       29.81       32.24      1.99 o 
 -10  -4   8       33.83       30.54      2.50 o 
  -9  -4   8      190.59      204.31     11.79 o 
  -8  -4   8       85.21       80.78      8.72 o 
  -7  -4   8       10.25       10.28      1.48 o 
  -6  -4   8      638.89      645.91     22.10 o 
  -5  -4   8      750.37      752.68     20.63 o 
  -4  -4   8       36.24       32.79      1.24 o 
  -3  -4   8       23.36       26.49      1.58 o 
  -2  -4   8     1356.50     1378.30     31.99 o 
  -1  -4   8     1995.30     1952.84     45.15 o 
   0  -4   8     1071.64     1138.28     26.49 o 
   1  -4   8      252.78      308.67      7.49 o 
   2  -4   8        0.56        1.67      0.39 o 
   3  -4   8      134.58      131.11      5.19 o 
   4  -4   8       57.95       53.53      2.69 o 
   5  -4   8       24.06       21.46      1.33 o 
   6  -4   8       41.73       36.47      2.08 o 
   7  -4   8        8.61        8.05      1.04 o 
   8  -4   8       11.41       10.17      1.30 o 
   9  -4   8       12.78       14.41      1.41 o 
 -10  -3   8       36.09       34.13      2.58 o 
  -9  -3   8       51.12       42.72      3.50 o 
  -8  -3   8       24.44       19.20      1.83 o 
  -7  -3   8       53.65       55.57      2.99 o 
  -6  -3   8        0.44       -0.11      0.74 o 
  -5  -3   8      442.44      452.81     10.89 o 
  -4  -3   8      597.23      562.34     18.45 o 
  -3  -3   8      497.45      486.18     11.55 o 
  -2  -3   8     1069.39     1180.84     27.42 o 
  -1  -3   8     2741.86     2890.62     66.51 o 
   0  -3   8        1.71        1.81      0.38 o 
   1  -3   8      172.33      164.34      4.15 o 
   2  -3   8      369.26      372.76      8.94 o 
   3  -3   8     1170.73     1139.95     30.78 o 
   4  -3   8      775.05      742.57     20.34 o 
   5  -3   8       90.11       88.81      3.30 o 
   6  -3   8       25.49       19.35      1.34 o 
   7  -3   8       16.43       16.59      1.34 o 
   8  -3   8        6.72        6.29      1.24 o 
   9  -3   8        1.06        1.70      0.97 o 
 -10  -2   8        6.00        9.64      1.56 o 
  -9  -2   8        4.65        5.70      1.28 o 
  -8  -2   8       47.71       49.58      2.78 o 
  -7  -2   8        6.27        8.93      1.24 o 
  -6  -2   8      147.84      154.13      4.83 o 
  -5  -2   8     1739.56     1736.23     46.57 o 
  -4  -2   8      507.18      494.71     14.87 o 
  -3  -2   8      575.07      562.80     15.44 o 
  -2  -2   8       95.43       83.21      2.26 o 
  -1  -2   8     3066.27     3157.86     72.66 o 
   0  -2   8     1902.01     1984.12     45.78 o 
   1  -2   8      230.14      224.97      5.54 o 
   2  -2   8     2818.80     2915.59     67.07 o 
   3  -2   8     2094.13     2051.64     54.79 o 
   4  -2   8      831.64      809.47     22.08 o 
   5  -2   8        0.34        1.56      1.52 o 
   6  -2   8       51.50       48.10      2.62 o 
   7  -2   8       73.69       68.90      2.78 o 
   8  -2   8      122.31      126.88      7.59 o 
   9  -2   8       25.08       22.94      2.12 o 
 -10  -1   8       47.71       48.54      3.03 o 
  -9  -1   8        5.82        5.63      1.22 o 
  -8  -1   8      121.81      120.40      5.10 o 
  -7  -1   8      284.23      268.73      7.92 o 
  -6  -1   8      312.43      300.38      8.67 o 
  -5  -1   8     1219.05     1139.47     42.37 o 
  -4  -1   8      591.12      564.99     15.53 o 
  -3  -1   8       40.28       38.25      1.57 o 
  -2  -1   8     2405.19     2537.00     67.55 o 
  -1  -1   8     4030.55     4160.74     95.57 o 
   0  -1   8     9401.96     9279.18    212.33 o 
   1  -1   8      631.40      631.38     14.78 o 
   2  -1   8      638.18      683.85     18.53 o 
   3  -1   8      785.15      823.59     29.44 o 
   4  -1   8      536.73      543.00     15.04 o 
   5  -1   8       21.84       21.77      1.31 o 
   6  -1   8      200.61      205.57      6.30 o 
   7  -1   8      310.95      309.01     14.44 o 
   8  -1   8        7.10        5.68      4.07 o 
   9  -1   8        2.47        5.33      1.34 o 
 -11   0   8        2.09        3.89      1.33 o 
 -10   0   8       89.42       93.97      6.80 o 
  -9   0   8      186.63      181.85      7.23 o 
  -8   0   8       48.63       41.41      3.28 o 
  -7   0   8       24.11       19.44      1.26 o 
  -6   0   8       55.47       46.63      2.09 o 
  -5   0   8      477.65      446.69     12.47 o 
  -4   0   8     3285.15     3220.95    138.66 o 
  -3   0   8     1299.68     1303.92     35.03 o 
  -2   0   8     2123.49     2107.75     56.24 o 
  -1   0   8     2967.92     3051.20     62.75 o 
   0   0   8     2132.68     2241.98     46.18 o 
   1   0   8      403.26      446.78     10.62 o 
   2   0   8      145.74      148.05      3.82 o 
   3   0   8      999.34     1018.46     27.53 o 
   4   0   8      442.32      422.97     11.89 o 
   5   0   8       50.28       52.93      2.20 o 
   6   0   8        5.16        6.64      0.94 o 
   7   0   8      142.77      138.07      5.80 o 
   8   0   8        4.25        4.03      1.22 o 
 -11   1   8        0.35        0.97      1.08 o 
 -10   1   8        0.05       -1.03      1.40 o 
  -9   1   8       69.62       63.96      2.70 o 
  -8   1   8       20.65       25.00      1.76 o 
  -7   1   8       35.74       33.05      1.73 o 
  -6   1   8      151.80      143.49      4.80 o 
  -5   1   8      696.25      653.78     17.96 o 
  -4   1   8     1109.32     1025.59     29.90 o 
  -3   1   8     1027.38     1059.30     35.00 o 
  -2   1   8       71.55       77.67      1.93 o 
  -1   1   8      386.39      386.31      8.24 o 
   0   1   8      528.09      510.83     12.10 o 
   1   1   8      271.10      268.77      6.58 o 
   2   1   8      152.89      155.02      4.01 o 
   3   1   8      906.32      937.05     25.41 o 
   4   1   8      345.76      361.67     12.11 o 
   5   1   8        1.69        1.36      0.64 o 
   6   1   8       17.77       17.88      1.71 o 
   7   1   8        6.23        5.66      1.26 o 
   8   1   8       33.73       35.92      2.62 o 
 -10   2   8      203.77      216.68      8.42 o 
  -9   2   8       14.41       18.24      1.43 o 
  -8   2   8       17.55       11.59      1.38 o 
  -7   2   8       30.19       27.67      1.49 o 
  -6   2   8        1.82        2.47      0.80 o 
  -5   2   8      103.09      105.02      3.01 o 
  -4   2   8       17.52       14.50      0.85 o 
  -3   2   8       58.69       48.21      2.45 o 
  -2   2   8      123.77      129.59      3.39 o 
  -1   2   8      540.63      547.41     12.95 o 
   0   2   8      896.84      893.48     20.88 o 
   1   2   8      397.29      421.17     10.11 o 
   2   2   8      115.44      135.12      4.35 o 
   3   2   8      269.41      256.15      7.44 o 
   4   2   8      508.52      514.64     18.08 o 
   5   2   8       88.52       85.47      3.89 o 
   6   2   8       11.93       17.48      2.50 o 
   7   2   8       60.36       58.80      3.28 o 
 -10   3   8      126.76      139.18      4.92 o 
  -9   3   8       39.49       40.75      2.11 o 
  -8   3   8        0.75        1.01      0.75 o 
  -7   3   8       75.56       76.00      2.45 o 
  -6   3   8       61.17       65.38      2.20 o 
  -5   3   8        0.05       -0.41      0.48 o 
  -4   3   8       58.28       65.11      2.08 o 
  -3   3   8       18.83       19.27      1.51 o 
  -2   3   8      238.15      257.80      6.37 o 
  -1   3   8     1560.17     1595.13     37.00 o 
   0   3   8     1361.22     1385.53     32.19 o 
   1   3   8      458.14      474.52     11.39 o 
   2   3   8      372.87      363.97      8.88 o 
   3   3   8      436.76      425.30     11.97 o 
   4   3   8      410.08      401.45     15.70 o 
   5   3   8      346.83      355.60     12.74 o 
   6   3   8      163.20      168.47      6.81 o 
   7   3   8      121.99      124.32      5.52 o 
 -10   4   8       64.38       71.17      3.12 o 
  -9   4   8        0.18        0.69      1.29 o 
  -8   4   8        2.06        4.36      0.95 o 
  -7   4   8      141.53      134.97      4.53 o 
  -6   4   8       51.96       40.01      2.03 o 
  -5   4   8      285.35      270.21      9.81 o 
  -4   4   8      710.20      717.52     24.20 o 
  -3   4   8      428.02      441.22     12.30 o 
  -2   4   8      297.19      308.89      7.60 o 
  -1   4   8      717.12      726.36     17.16 o 
   0   4   8     1404.03     1363.30     31.72 o 
   1   4   8      580.64      586.55     14.01 o 
   2   4   8      254.26      271.38      6.83 o 
   3   4   8      678.01      704.74     23.85 o 
   4   4   8      613.52      631.89     21.63 o 
   5   4   8      171.52      166.91      6.71 o 
   6   4   8       24.23       21.86      2.06 o 
  -9   5   8        0.81        0.02      1.18 o 
  -8   5   8       21.31       21.76      2.56 o 
  -7   5   8        0.10        0.99      0.97 o 
  -6   5   8        2.08        2.27      0.95 o 
  -5   5   8       90.63       91.65      4.05 o 
  -4   5   8      639.31      627.24     21.35 o 
  -3   5   8      260.33      265.69      9.61 o 
  -2   5   8      124.80      123.50      4.02 o 
  -1   5   8      173.58      175.06      5.37 o 
   0   5   8      282.05      278.56      6.99 o 
   1   5   8      542.91      547.25     13.18 o 
   2   5   8      258.86      266.11      7.86 o 
   3   5   8      210.82      208.04     11.78 o 
   4   5   8      112.87      123.74      7.15 o 
   5   5   8       18.10       19.11      1.90 o 
  -9   6   8        2.10        2.79      1.55 o 
  -8   6   8        0.93       -1.20      1.20 o 
  -7   6   8       13.44       14.79      1.71 o 
  -6   6   8        9.15        7.72      1.30 o 
  -5   6   8        0.80        0.18      0.80 o 
  -4   6   8        0.89        1.77      0.90 o 
  -3   6   8        0.25        0.61      0.78 o 
  -2   6   8       23.36       22.42      1.37 o 
  -1   6   8      137.11      130.18      4.27 o 
   0   6   8      238.94      234.22      7.05 o 
   1   6   8       81.74       85.53      3.90 o 
   2   6   8        0.25       -0.47      0.89 o 
   3   6   8        2.78        3.60      1.64 o 
   4   6   8       42.23       46.59      2.99 o 
  -8   7   8        2.37        2.51      1.15 o 
  -7   7   8      125.70      138.20      5.92 o 
  -6   7   8      331.47      321.55     11.81 o 
  -5   7   8       74.68       72.60      3.64 o 
  -4   7   8       17.05       17.40      1.73 o 
  -3   7   8        3.31        2.07      0.97 o 
  -2   7   8        0.08       -0.16      0.92 o 
  -1   7   8        3.85        5.42      0.93 o 
   0   7   8       39.79       37.85      2.43 o 
   1   7   8       12.75       14.22      2.91 o 
   2   7   8        4.79        6.71      1.37 o 
  -6   8   8      207.55      212.93     11.22 o 
  -5   8   8       29.50       26.25      2.31 o 
  -4   8   8       25.07       24.56      3.49 o 
  -3   8   8        0.08        0.11      1.42 o 
  -2   8   8       10.96       11.19      1.52 o 
  -1   8   8        5.96        5.46      1.94 o 
   0   8   8       53.49       57.48      3.28 o 
   0 -12   9        6.87        4.47      1.26 o 
   1 -12   9       15.93       20.34      1.99 o 
   2 -12   9       40.89       44.14      4.16 o 
   3 -12   9        6.49        7.61      1.45 o 
  -3 -11   9        5.88        7.71      1.50 o 
  -2 -11   9       43.17       45.66      2.84 o 
  -1 -11   9        5.93        6.16      1.32 o 
   0 -11   9       20.55       21.08      4.27 o 
   1 -11   9        0.70       -0.07      0.91 o 
   2 -11   9        2.02        3.71      0.89 o 
   3 -11   9       23.77       19.90      5.01 o 
   4 -11   9       46.80       45.49      7.38 o 
   5 -11   9       14.64       13.48      1.84 o 
  -5 -10   9        0.79        0.32      0.85 o 
  -4 -10   9        0.44        0.66      0.82 o 
  -3 -10   9       34.67       36.35      5.64 o 
  -2 -10   9       48.47       47.35      3.88 o 
  -1 -10   9        3.71        2.88      1.16 o 
   0 -10   9       24.73       23.00      1.87 o 
   1 -10   9       28.66       25.55      1.56 o 
   2 -10   9       10.56       10.45      1.15 o 
   3 -10   9       19.03       13.84      1.63 o 
   4 -10   9       62.73       60.47      3.32 o 
   5 -10   9        5.23        1.86      1.14 o 
   6 -10   9        1.56        1.13      1.12 o 
   7 -10   9        1.61        0.68      1.15 o 
  -6  -9   9      110.17      125.16      5.67 o 
  -5  -9   9       48.36       52.01      2.48 o 
  -4  -9   9       20.48       20.27      1.93 o 
  -3  -9   9       11.50       13.49      1.20 o 
  -2  -9   9       59.98       66.47      2.64 o 
  -1  -9   9       30.44       28.24      1.58 o 
   0  -9   9        0.01       -0.48      0.60 o 
   1  -9   9       17.72       25.88      1.52 o 
   2  -9   9        1.31        2.64      0.80 o 
   3  -9   9        9.81       10.47      1.47 o 
   4  -9   9        8.76        8.70      1.42 o 
   5  -9   9        1.41        2.73      1.96 o 
   6  -9   9        5.21        3.74      1.90 o 
   7  -9   9        5.82        8.36      1.66 o 
  -7  -8   9       35.63       35.38      3.45 o 
  -6  -8   9      249.97      233.45     13.61 o 
  -5  -8   9      125.00      125.42      5.78 o 
  -4  -8   9        1.09        0.62      0.67 o 
  -3  -8   9       17.84       20.27      1.35 o 
  -2  -8   9      315.05      310.31      9.99 o 
  -1  -8   9      234.58      242.16      6.22 o 
   0  -8   9       46.40       43.50      1.68 o 
   1  -8   9      166.71      171.65      5.34 o 
   2  -8   9      101.94      111.46      3.25 o 
   3  -8   9       22.93       26.40      3.36 o 
   4  -8   9       26.26       21.80      1.90 o 
   5  -8   9        0.13        1.77      1.03 o 
   6  -8   9        0.06        1.06      1.02 o 
   7  -8   9        0.76        2.39      2.39 o 
   8  -8   9       12.67       15.55      1.97 o 
  -8  -7   9       84.44       83.44      5.47 o 
  -7  -7   9       99.16       99.82      4.82 o 
  -6  -7   9      304.44      308.21     12.81 o 
  -5  -7   9      301.09      295.76      8.81 o 
  -4  -7   9       46.53       52.34      2.83 o 
  -3  -7   9       78.47       78.89      2.92 o 
  -2  -7   9      410.52      419.86     10.24 o 
  -1  -7   9     1375.53     1433.39     33.39 o 
   0  -7   9      155.94      166.03      7.10 o 
   1  -7   9       62.66       55.34      1.95 o 
   2  -7   9        1.10        2.75      0.63 o 
   3  -7   9        0.00        0.77      0.67 o 
   4  -7   9        0.83        1.77      0.71 o 
   5  -7   9        4.56        4.14      1.25 o 
   6  -7   9      111.68      109.05      3.93 o 
   7  -7   9        4.92        3.37      1.24 o 
   8  -7   9       29.58       26.81      2.42 o 
  -8  -6   9       54.98       58.75      3.81 o 
  -7  -6   9       45.70       41.87      2.75 o 
  -6  -6   9      355.09      362.11     13.15 o 
  -5  -6   9      715.01      700.23     23.94 o 
  -4  -6   9      309.66      305.12      8.90 o 
  -3  -6   9      349.07      365.36     10.87 o 
  -2  -6   9      612.24      613.86     16.87 o 
  -1  -6   9      132.03      145.82      3.94 o 
   0  -6   9       27.71       21.23      1.07 o 
   1  -6   9      185.27      168.57      4.45 o 
   2  -6   9      109.07      117.81      3.30 o 
   3  -6   9      173.16      166.67      5.20 o 
   4  -6   9        4.59        3.60      0.79 o 
   5  -6   9      214.09      212.05      6.54 o 
   6  -6   9       27.39       26.46      1.67 o 
   7  -6   9        2.55        3.03      0.90 o 
   8  -6   9      111.72      106.44      4.01 o 
   9  -6   9       46.38       43.94      5.21 o 
  -9  -5   9       68.15       66.37      3.73 o 
  -8  -5   9       32.51       27.45      2.30 o 
  -7  -5   9      124.70      134.62      8.11 o 
  -6  -5   9      271.28      279.41     10.40 o 
  -5  -5   9     1073.41     1086.23     67.36 o 
  -4  -5   9      390.66      383.95      9.38 o 
  -3  -5   9        4.32        5.43      1.90 o 
  -2  -5   9       11.31       10.27      0.90 o 
  -1  -5   9      201.94      195.36      5.01 o 
   0  -5   9       13.34       15.50      0.88 o 
   1  -5   9        3.15        2.52      0.53 o 
   2  -5   9      169.89      178.24      4.76 o 
   3  -5   9      260.74      256.56      7.55 o 
   4  -5   9      152.79      140.72      4.54 o 
   5  -5   9      507.15      513.29     14.48 o 
   6  -5   9       89.86       90.99      3.37 o 
   7  -5   9       29.80       34.05      1.93 o 
   8  -5   9        3.15        3.61      1.76 o 
   9  -5   9        8.80        9.56      1.28 o 
  -9  -4   9      127.94      133.10      5.88 o 
  -8  -4   9       69.22       60.45      4.87 o 
  -7  -4   9      354.58      343.99     12.52 o 
  -6  -4   9      309.39      308.44     11.24 o 
  -5  -4   9       21.85       21.38      1.76 o 
  -4  -4   9        7.70        5.85      0.75 o 
  -3  -4   9       65.78       74.82      4.06 o 
  -2  -4   9      829.81      884.94     20.72 o 
  -1  -4   9     1489.73     1515.82     35.17 o 
   0  -4   9      424.54      424.87     10.21 o 
   1  -4   9        4.82        7.25      0.60 o 
   2  -4   9        0.10        0.06      0.52 o 
   3  -4   9       98.33       94.94      3.25 o 
   4  -4   9        7.96        5.40      0.81 o 
   5  -4   9        5.27        2.75      1.06 o 
   6  -4   9       90.96       89.02      3.31 o 
   7  -4   9       57.26       56.66      2.52 o 
   8  -4   9        0.82        0.66      0.76 o 
   9  -4   9        4.89        6.54      1.12 o 
 -10  -3   9       92.00       92.29      4.64 o 
  -9  -3   9      241.55      230.64      9.05 o 
  -8  -3   9       42.10       40.18      3.49 o 
  -7  -3   9        1.99        1.92      0.96 o 
  -6  -3   9      287.65      297.20      9.47 o 
  -5  -3   9     1102.92     1134.07     30.75 o 
  -4  -3   9      821.18      803.41     21.91 o 
  -3  -3   9      767.56      735.93     41.46 o 
  -2  -3   9     1940.24     2007.44     46.38 o 
  -1  -3   9     2459.68     2482.35     57.27 o 
   0  -3   9      556.96      560.18     13.26 o 
   1  -3   9        6.13       10.11      0.64 o 
   2  -3   9      304.70      294.85      8.43 o 
   3  -3   9      708.45      701.03     19.24 o 
   4  -3   9      459.41      459.63     12.93 o 
   5  -3   9        7.64        6.40      0.91 o 
   6  -3   9       38.69       32.13      2.42 o 
   7  -3   9       38.32       34.07      2.30 o 
   8  -3   9        0.08       -0.56      0.73 o 
   9  -3   9        5.42        4.52      1.24 o 
 -10  -2   9       85.36       83.33      4.28 o 
  -9  -2   9      109.71      106.36      5.05 o 
  -8  -2   9       99.57       86.54      4.09 o 
  -7  -2   9      280.74      279.75     10.59 o 
  -6  -2   9     1155.39     1190.16     32.27 o 
  -5  -2   9     3407.50     3441.82     91.72 o 
  -4  -2   9     2387.71     2361.74     63.10 o 
  -3  -2   9      950.72      939.93     25.48 o 
  -2  -2   9     1223.29     1258.61     33.86 o 
  -1  -2   9     1574.64     1693.97     39.20 o 
   0  -2   9     1765.06     1861.27     43.03 o 
   1  -2   9      455.76      472.87     13.09 o 
   2  -2   9     1212.43     1180.00     55.05 o 
   3  -2   9      342.23      339.86      9.68 o 
   4  -2   9       38.98       37.54      1.81 o 
   5  -2   9       36.35       36.87      1.78 o 
   6  -2   9        0.02        0.48      0.70 o 
   7  -2   9       10.85       11.29      1.31 o 
   8  -2   9        8.80        7.85      1.44 o 
 -10  -1   9       64.04       50.97      3.15 o 
  -9  -1   9      409.05      393.86     14.21 o 
  -8  -1   9      502.52      506.56     17.74 o 
  -7  -1   9      732.65      713.62     19.74 o 
  -6  -1   9     1288.75     1255.13     33.98 o 
  -5  -1   9     1490.62     1459.38     39.32 o 
  -4  -1   9     1631.43     1523.27     63.12 o 
  -3  -1   9      380.01      373.06     10.48 o 
  -2  -1   9     1505.45     1514.50     40.63 o 
  -1  -1   9     1766.33     1744.18     40.32 o 
   0  -1   9     1445.68     1523.93     31.52 o 
   1  -1   9        3.57        7.75      0.60 o 
   2  -1   9       44.40       49.68      3.01 o 
   3  -1   9      281.43      281.56      8.12 o 
   4  -1   9        3.38        3.26      0.78 o 
   5  -1   9      144.59      140.39      4.56 o 
   6  -1   9      118.74      115.58      4.09 o 
   7  -1   9       22.57       23.44      1.61 o 
   8  -1   9        6.65        5.13      1.28 o 
 -10   0   9       95.94       96.65      4.64 o 
  -9   0   9      422.32      401.51     14.43 o 
  -8   0   9      212.07      211.87      6.57 o 
  -7   0   9       93.86       84.86      3.29 o 
  -6   0   9      408.56      382.28     10.89 o 
  -5   0   9      543.35      517.58     14.42 o 
  -4   0   9      589.61      536.56     24.72 o 
  -3   0   9      523.23      527.81     14.58 o 
  -2   0   9      688.38      672.71     18.35 o 
  -1   0   9      699.67      763.16     15.97 o 
   0   0   9      336.23      344.39      8.31 o 
   1   0   9       80.00       82.68      3.44 o 
   2   0   9      120.05      124.03      3.34 o 
   3   0   9      114.87      114.39      3.73 o 
   4   0   9       22.90       21.76      1.31 o 
   5   0   9        0.34        1.06      0.67 o 
   6   0   9       26.52       30.50      2.15 o 
   7   0   9       27.56       27.02      2.19 o 
   8   0   9       11.90        7.83      1.46 o 
 -10   1   9        1.90        2.12      2.29 o 
  -9   1   9      176.10      169.66      7.35 o 
  -8   1   9       71.70       63.79      4.53 o 
  -7   1   9        4.96        4.26      0.76 o 
  -6   1   9       58.77       57.31      2.30 o 
  -5   1   9      609.63      570.03     32.89 o 
  -4   1   9      793.88      812.10     22.15 o 
  -3   1   9      463.76      477.12     11.46 o 
  -2   1   9      657.14      682.04     16.11 o 
  -1   1   9      811.92      792.53     18.55 o 
   0   1   9      231.68      237.19      5.89 o 
   1   1   9      249.07      254.78      6.31 o 
   2   1   9      133.61      129.02      3.48 o 
   3   1   9      401.86      397.80     18.50 o 
   4   1   9      594.71      612.88     16.98 o 
   5   1   9      134.50      124.69      4.75 o 
   6   1   9       17.40       12.54      2.17 o 
   7   1   9        1.89        0.51      1.06 o 
 -10   2   9        4.09        4.90      1.90 o 
  -9   2   9       11.49       11.18      1.25 o 
  -8   2   9      117.02      115.70      4.27 o 
  -7   2   9       17.81       17.29      1.53 o 
  -6   2   9      669.37      655.47     15.74 o 
  -5   2   9     1018.35      987.80     23.27 o 
  -4   2   9     1104.95     1111.99     26.06 o 
  -3   2   9      599.01      600.62     14.31 o 
  -2   2   9      864.08      848.22     29.83 o 
  -1   2   9     1637.00     1672.35     38.73 o 
   0   2   9     1479.69     1495.41     43.76 o 
   1   2   9     1181.20     1233.30     28.73 o 
   2   2   9     1134.91     1137.22     26.59 o 
   3   2   9      707.73      689.08     18.96 o 
   4   2   9      361.06      344.39     14.67 o 
   5   2   9       47.92       43.27      2.59 o 
   6   2   9        9.65        8.36      1.40 o 
   7   2   9       17.91       19.08      2.01 o 
 -10   3   9        8.97        8.41      1.28 o 
  -9   3   9      133.07      139.39      4.85 o 
  -8   3   9      371.15      333.72      9.88 o 
  -7   3   9      114.74      103.03      3.67 o 
  -6   3   9      438.02      420.60     11.11 o 
  -5   3   9     2333.58     2423.01     56.12 o 
  -4   3   9     1158.73     1154.42     31.22 o 
  -3   3   9      555.84      536.11     14.85 o 
  -2   3   9      683.82      679.05     18.59 o 
  -1   3   9     2826.56     2855.13     65.80 o 
   0   3   9     2662.55     2679.40     61.80 o 
   1   3   9     1121.88     1109.57     25.96 o 
   2   3   9      236.36      225.76      6.08 o 
   3   3   9       92.51      100.42      3.99 o 
   4   3   9       56.06       58.68      3.06 o 
   5   3   9       30.09       27.19      2.11 o 
   6   3   9        6.02        6.92      1.42 o 
 -10   4   9       25.53       21.70      1.78 o 
  -9   4   9      333.32      330.21      9.98 o 
  -8   4   9      342.61      334.69      9.96 o 
  -7   4   9      211.89      210.51      6.59 o 
  -6   4   9        0.39        0.28      0.86 o 
  -5   4   9      581.18      525.08     33.19 o 
  -4   4   9     1511.18     1499.23     49.56 o 
  -3   4   9     1111.32     1131.37     30.60 o 
  -2   4   9      798.75      794.65     21.69 o 
  -1   4   9      833.78      835.03     19.69 o 
   0   4   9      421.22      423.78     10.31 o 
   1   4   9       20.76       23.26      1.64 o 
   2   4   9       24.07       25.19      1.24 o 
   3   4   9       94.96       98.90      4.31 o 
   4   4   9       56.62       62.32      3.26 o 
   5   4   9        0.48       -0.36      1.16 o 
  -9   5   9       17.80       16.89      1.97 o 
  -8   5   9       30.44       24.64      2.13 o 
  -7   5   9       12.76       11.49      1.51 o 
  -6   5   9       67.89       74.09      6.37 o 
  -5   5   9      201.03      208.84      7.94 o 
  -4   5   9      626.44      611.08     20.92 o 
  -3   5   9      198.22      198.96      7.52 o 
  -2   5   9       38.10       40.28      2.27 o 
  -1   5   9       99.97      104.66      4.38 o 
   0   5   9      196.40      189.32      4.99 o 
   1   5   9       26.88       25.96      1.48 o 
   2   5   9        3.15        2.95      0.81 o 
   3   5   9      110.05      116.04      5.18 o 
   4   5   9      162.74      166.76      6.73 o 
  -8   6   9       10.47        9.98      1.61 o 
  -7   6   9        7.20        8.74      1.45 o 
  -6   6   9       31.24       30.93      2.28 o 
  -5   6   9      122.11      121.24      5.20 o 
  -4   6   9       56.60       55.42      3.19 o 
  -3   6   9        7.87        7.56      1.92 o 
  -2   6   9       10.46       11.92      1.72 o 
  -1   6   9      247.98      256.78      9.43 o 
   0   6   9      457.36      464.72     13.21 o 
   1   6   9      296.04      307.69     11.17 o 
   2   6   9       95.85      104.65      6.64 o 
   3   6   9       65.32       72.26      5.27 o 
  -7   7   9        4.90        4.63      1.30 o 
  -6   7   9        9.33        7.79      1.52 o 
  -5   7   9       27.23       23.55      2.11 o 
  -4   7   9      232.89      233.29      8.90 o 
  -3   7   9      225.28      239.50      9.18 o 
  -2   7   9      177.01      195.09      8.78 o 
  -1   7   9      331.76      360.52     12.93 o 
   0   7   9      492.69      520.59     25.80 o 
   1   7   9      243.93      243.79     11.18 o 
  -5   8   9      104.41      110.85      5.11 o 
  -4   8   9      276.24      295.49     11.06 o 
  -3   8   9      265.00      284.70     10.64 o 
  -2   8   9      181.58      183.75      7.34 o 
   0 -12  10       44.64       43.49      2.81 o 
   1 -12  10        2.17        3.45      2.11 o 
   2 -12  10        2.20        2.72      1.79 o 
  -3 -11  10        9.70        7.60      1.36 o 
  -2 -11  10        2.97        3.25      1.24 o 
  -1 -11  10        9.81        9.37      1.48 o 
   0 -11  10       42.99       44.82      3.75 o 
   1 -11  10       26.94       20.43      1.88 o 
   2 -11  10        0.25        0.77      0.98 o 
   3 -11  10       10.18       11.32      1.63 o 
   4 -11  10      105.73      107.57      5.00 o 
   5 -11  10       36.94       33.81      2.66 o 
  -4 -10  10       43.61       44.16      3.44 o 
  -3 -10  10        0.75        1.07      1.40 o 
  -2 -10  10       67.61       67.32      3.45 o 
  -1 -10  10        0.49        1.22      0.90 o 
   0 -10  10       71.02       69.75      3.46 o 
   1 -10  10       74.50       66.08      2.70 o 
   2 -10  10        8.30        5.66      1.27 o 
   3 -10  10        4.16        1.89      1.08 o 
   4 -10  10        2.68        3.70      2.59 o 
   5 -10  10        2.12        8.66      4.13 o 
   6 -10  10       22.39       26.50      2.46 o 
  -6  -9  10       55.02       55.79      3.39 o 
  -5  -9  10       16.94       17.63      3.57 o 
  -4  -9  10       17.24       21.29      1.54 o 
  -3  -9  10        7.43       10.17      1.10 o 
  -2  -9  10       41.25       42.15      4.70 o 
  -1  -9  10        0.17        2.02      0.75 o 
   0  -9  10      157.42      145.55      4.09 o 
   1  -9  10       36.03       28.62      2.11 o 
   2  -9  10       60.72       64.00      3.27 o 
   3  -9  10       76.83       76.89      3.76 o 
   4  -9  10       20.11       15.58      1.75 o 
   5  -9  10        1.16        2.81      1.16 o 
   6  -9  10        0.93        2.04      1.18 o 
   7  -9  10        4.59        3.92      1.41 o 
  -7  -8  10       41.09       43.42      3.03 o 
  -6  -8  10      263.38      271.64     10.41 o 
  -5  -8  10      129.12      134.94      9.46 o 
  -4  -8  10        7.99        7.67      1.30 o 
  -3  -8  10        0.39        1.84      0.71 o 
  -2  -8  10        0.02        0.13      1.17 o 
  -1  -8  10        0.24       -0.08      0.59 o 
   0  -8  10       45.53       39.59      1.66 o 
   1  -8  10       29.16       34.59      1.49 o 
   2  -8  10       20.01       24.83      1.49 o 
   3  -8  10       24.43       24.58      1.55 o 
   4  -8  10      326.88      310.42     11.42 o 
   5  -8  10      189.08      180.79      7.32 o 
   6  -8  10        4.82        5.40      1.37 o 
   7  -8  10       19.19       13.98      1.91 o 
  -8  -7  10       76.17       82.16      4.40 o 
  -7  -7  10       77.14       79.03      4.16 o 
  -6  -7  10       62.90       63.88      5.57 o 
  -5  -7  10       21.90       18.15      1.83 o 
  -4  -7  10      151.23      136.84      6.53 o 
  -3  -7  10       91.37       78.32      3.12 o 
  -2  -7  10      141.26      154.40      4.22 o 
  -1  -7  10      135.37      145.78      4.01 o 
   0  -7  10      281.17      265.35      9.57 o 
   1  -7  10      562.53      556.95     13.40 o 
   2  -7  10       19.04       17.80      1.73 o 
   3  -7  10      242.79      234.18      7.10 o 
   4  -7  10      211.49      192.23      6.04 o 
   5  -7  10      205.81      187.08      5.99 o 
   6  -7  10        5.38        6.09      1.04 o 
   7  -7  10        7.37        7.97      2.61 o 
   8  -7  10       86.19       87.51      5.10 o 
  -8  -6  10        3.06        5.12      1.38 o 
  -7  -6  10        4.19        3.57      1.23 o 
  -6  -6  10        0.25       -0.24      0.87 o 
  -5  -6  10       19.48       22.46      1.99 o 
  -4  -6  10       15.99       15.60      1.60 o 
  -3  -6  10        0.27        1.52      0.54 o 
  -2  -6  10       46.44       41.69      1.62 o 
  -1  -6  10       59.89       51.45      1.81 o 
   0  -6  10      251.06      234.14      5.98 o 
   1  -6  10      730.06      733.88     17.42 o 
   2  -6  10        4.01        4.92      0.83 o 
   3  -6  10       11.42       15.90      1.22 o 
   4  -6  10       94.64       85.06      3.17 o 
   5  -6  10       61.87       55.90      2.43 o 
   6  -6  10       25.17       24.58      1.66 o 
   7  -6  10        1.26        3.27      0.93 o 
   8  -6  10       19.72       15.55      1.52 o 
  -9  -5  10       19.99       20.18      2.28 o 
  -8  -5  10       13.79       12.18      2.91 o 
  -7  -5  10       40.18       48.69      2.94 o 
  -6  -5  10      140.25      150.39      6.24 o 
  -5  -5  10      171.29      172.02      6.79 o 
  -4  -5  10       24.42       21.32      1.31 o 
  -3  -5  10        0.31        1.40      0.61 o 
  -2  -5  10       43.35       51.78      1.82 o 
  -1  -5  10        6.20        7.26      0.67 o 
   0  -5  10        4.34        5.35      0.66 o 
   1  -5  10        0.96        0.38      0.56 o 
   2  -5  10       22.69       21.61      1.32 o 
   3  -5  10      190.31      192.32      5.92 o 
   4  -5  10       12.86       10.27      1.06 o 
   5  -5  10      113.50      109.34      3.83 o 
   6  -5  10        2.26        2.26      0.84 o 
   7  -5  10       52.89       62.82      2.76 o 
   8  -5  10        0.56       -0.05      0.81 o 
  -9  -4  10      118.87      121.03      7.75 o 
  -8  -4  10       69.17       74.88      8.36 o 
  -7  -4  10      328.34      318.53     11.74 o 
  -6  -4  10      559.62      587.33     20.33 o 
  -5  -4  10      155.58      148.41      4.76 o 
  -4  -4  10       83.37       84.07      3.12 o 
  -3  -4  10       14.66       15.18      1.42 o 
  -2  -4  10      960.56      987.93     23.09 o 
  -1  -4  10      683.49      685.90     16.21 o 
   0  -4  10      238.31      251.91      6.29 o 
   1  -4  10        2.34        3.41      0.53 o 
   2  -4  10        0.22        0.13      0.59 o 
   3  -4  10        0.94        1.10      0.64 o 
   4  -4  10       31.41       39.25      2.61 o 
   5  -4  10       28.78       23.69      1.53 o 
   6  -4  10       45.22       39.96      2.05 o 
   7  -4  10        5.13        8.96      1.19 o 
   8  -4  10        1.62        2.93      1.15 o 
 -10  -3  10      306.05      313.09     11.94 o 
  -9  -3  10      404.09      409.26     14.94 o 
  -8  -3  10      153.72      153.81      7.81 o 
  -7  -3  10       53.69       50.20      3.87 o 
  -6  -3  10     1198.41     1225.30     33.29 o 
  -5  -3  10      791.97      780.85     21.45 o 
  -4  -3  10      461.67      451.13     12.68 o 
  -3  -3  10      313.67      304.97      8.75 o 
  -2  -3  10      569.62      588.45     36.97 o 
  -1  -3  10      311.61      328.99      8.01 o 
   0  -3  10       35.07       40.89      1.43 o 
   1  -3  10       27.10       22.21      1.38 o 
   2  -3  10       17.45       14.99      1.11 o 
   3  -3  10       68.40       58.42      2.36 o 
   4  -3  10      340.71      314.65     11.01 o 
   5  -3  10       72.36       69.87      3.53 o 
   6  -3  10        6.44        5.70      1.80 o 
   7  -3  10        0.84        0.78      0.82 o 
   8  -3  10       32.14       30.32      1.93 o 
 -10  -2  10      231.37      221.48      8.91 o 
  -9  -2  10      476.81      450.21     16.17 o 
  -8  -2  10      355.04      341.78     12.49 o 
  -7  -2  10       35.10       38.70      1.94 o 
  -6  -2  10      246.88      240.53      7.22 o 
  -5  -2  10     1160.63     1115.28     40.13 o 
  -4  -2  10      492.35      498.50     13.92 o 
  -3  -2  10      203.13      210.02      6.25 o 
  -2  -2  10       41.75       49.67      2.00 o 
  -1  -2  10       29.60       23.41      1.26 o 
   0  -2  10      437.29      447.57     10.73 o 
   1  -2  10      266.79      273.56      5.98 o 
   2  -2  10      155.72      154.48      4.81 o 
   3  -2  10        2.92        2.14      0.93 o 
   4  -2  10       16.37       15.43      1.17 o 
   5  -2  10      230.52      237.41      7.25 o 
   6  -2  10      161.25      169.79     10.36 o 
   7  -2  10       13.69       15.41      1.39 o 
   8  -2  10       38.52       35.52      3.40 o 
 -10  -1  10       69.95       62.84      3.54 o 
  -9  -1  10      178.42      179.97      7.32 o 
  -8  -1  10       95.82      101.52      3.71 o 
  -7  -1  10      140.16      135.38      4.49 o 
  -6  -1  10      363.62      360.54     10.39 o 
  -5  -1  10      539.73      549.99     15.34 o 
  -4  -1  10       62.49       66.42      2.51 o 
  -3  -1  10      138.43      135.83      4.28 o 
  -2  -1  10        2.57        5.04      1.25 o 
  -1  -1  10       88.28       83.95      2.85 o 
   0  -1  10       37.86       35.80      1.16 o 
   1  -1  10       76.06       80.27      2.35 o 
   2  -1  10       21.19       16.91      1.11 o 
   3  -1  10       63.62       61.30      3.90 o 
   4  -1  10       17.96       21.07      1.34 o 
   5  -1  10       77.80       73.32      2.84 o 
   6  -1  10      114.68      112.43      6.18 o 
   7  -1  10        0.12       -0.54      0.88 o 
   8  -1  10        6.30        6.33      1.37 o 
 -10   0  10       28.14       32.78      2.95 o 
  -9   0  10      244.70      235.87      9.13 o 
  -8   0  10      203.14      201.49      6.34 o 
  -7   0  10       67.19       65.69      4.32 o 
  -6   0  10      264.10      243.14      7.28 o 
  -5   0  10      436.47      408.81     11.59 o 
  -4   0  10      149.61      139.52      4.42 o 
  -3   0  10        1.18        1.50      0.55 o 
  -2   0  10       89.91       80.61      2.80 o 
  -1   0  10     1429.76     1482.57     34.42 o 
   0   0  10     1615.68     1634.80     37.89 o 
   1   0  10      157.45      150.29      3.95 o 
   2   0  10       75.85       83.35      2.93 o 
   3   0  10       17.96       17.04      1.89 o 
   4   0  10       15.16       13.30      1.27 o 
   5   0  10        4.69        5.54      0.93 o 
   6   0  10       28.63       26.10      2.08 o 
   7   0  10        8.59        7.74      1.49 o 
 -10   1  10      143.81      140.79      6.15 o 
  -9   1  10      355.17      346.71     10.33 o 
  -8   1  10      303.11      285.49      8.57 o 
  -7   1  10       62.88       60.27      2.48 o 
  -6   1  10      385.07      385.60     11.06 o 
  -5   1  10     1059.24     1004.17     27.35 o 
  -4   1  10     1141.73     1119.20     26.26 o 
  -3   1  10     1253.18     1180.32     27.61 o 
  -2   1  10     1953.96     1846.01     42.78 o 
  -1   1  10     1459.18     1497.78     43.13 o 
   0   1  10      155.29      159.15      4.18 o 
   1   1  10       48.74       46.50      1.64 o 
   2   1  10       59.07       59.11      2.55 o 
   3   1  10       99.95      102.93      4.48 o 
   4   1  10      151.78      143.72      4.67 o 
   5   1  10        5.01        5.88      0.96 o 
   6   1  10        7.97       10.45      1.53 o 
   7   1  10        0.95        3.44      1.29 o 
 -10   2  10      154.69      153.37      5.38 o 
  -9   2  10      247.35      257.01      9.93 o 
  -8   2  10      381.41      375.44      9.55 o 
  -7   2  10      215.89      209.16      5.63 o 
  -6   2  10     1069.75     1019.49     24.12 o 
  -5   2  10     2948.91     2964.19     68.48 o 
  -4   2  10     2005.41     2041.57     47.39 o 
  -3   2  10      448.54      435.15     10.59 o 
  -2   2  10      124.60      121.87      3.93 o 
  -1   2  10      782.07      770.88     21.06 o 
   0   2  10      274.00      254.67      6.39 o 
   1   2  10        6.78        4.63      0.64 o 
   2   2  10       45.75       45.54      2.22 o 
   3   2  10       21.67       19.01      1.81 o 
   4   2  10        2.57        3.68      0.83 o 
   5   2  10       42.56       48.72      2.83 o 
   6   2  10       56.44       62.43      3.44 o 
  -9   3  10      389.45      393.70     11.68 o 
  -8   3  10      582.58      566.77     16.14 o 
  -7   3  10      629.73      629.12     17.67 o 
  -6   3  10      311.59      302.53      8.97 o 
  -5   3  10     1101.41     1119.00     26.33 o 
  -4   3  10      374.91      361.10     10.44 o 
  -3   3  10      140.95      138.20      4.41 o 
  -2   3  10       72.48       67.82      3.56 o 
  -1   3  10      341.34      311.05     10.10 o 
   0   3  10      181.73      164.27      4.37 o 
   1   3  10        9.89       11.88      0.88 o 
   2   3  10       13.23       12.02      1.05 o 
   3   3  10        1.73       -0.04      0.63 o 
   4   3  10        8.18       15.90      1.66 o 
   5   3  10       48.58       52.03      3.03 o 
  -9   4  10      296.04      303.16      9.31 o 
  -8   4  10      296.95      304.67      9.23 o 
  -7   4  10      179.45      161.06      6.54 o 
  -6   4  10        3.88        1.88      0.99 o 
  -5   4  10      107.57      101.12      4.45 o 
  -4   4  10      474.87      486.40     16.88 o 
  -3   4  10      133.27      129.83      5.24 o 
  -2   4  10      162.41      163.06      5.06 o 
  -1   4  10      186.07      177.60      5.46 o 
   0   4  10      144.71      143.51      4.57 o 
   1   4  10        7.94        9.33      0.99 o 
   2   4  10        0.03       -0.12      0.97 o 
   3   4  10       42.33       41.72      2.54 o 
   4   4  10       60.00       60.44      3.26 o 
  -8   5  10       59.47       56.42      6.36 o 
  -7   5  10       41.25       39.89      2.65 o 
  -6   5  10      200.51      214.52      8.30 o 
  -5   5  10      242.39      243.23      9.17 o 
  -4   5  10      530.77      525.87     18.24 o 
  -3   5  10      193.22      190.72      7.35 o 
  -2   5  10      121.04      120.88      8.44 o 
  -1   5  10      294.90      284.07     11.73 o 
   0   5  10      457.06      441.99     15.40 o 
   1   5  10      127.55      127.52      3.68 o 
   2   5  10       25.07       27.07      2.00 o 
   3   5  10      103.54      106.58      4.75 o 
  -7   6  10      126.62      127.60      6.79 o 
  -6   6  10      188.34      182.63      7.35 o 
  -5   6  10      466.48      473.48     16.72 o 
  -4   6  10      611.85      613.15     21.18 o 
  -3   6  10      457.08      452.29     15.93 o 
  -2   6  10      170.48      162.21      6.48 o 
  -1   6  10      272.67      272.63     10.06 o 
   0   6  10      443.83      466.67     16.33 o 
   1   6  10      364.69      385.40     19.53 o 
   2   6  10       62.09       61.60      4.74 o 
  -6   7  10      163.98      159.84      6.74 o 
  -5   7  10      330.98      327.64     12.14 o 
  -4   7  10      402.88      410.95     14.77 o 
  -3   7  10      322.11      334.00     12.23 o 
  -2   7  10      251.19      251.86      9.53 o 
  -1   7  10      255.44      264.52      9.91 o 
   0   7  10      192.68      202.09     11.31 o 
  -2 -11  11        7.53        9.47      1.47 o 
  -1 -11  11        1.08        1.96      1.50 o 
   0 -11  11       21.43       18.82      2.93 o 
   1 -11  11        0.18        2.76      1.52 o 
   2 -11  11       31.93       30.61      4.96 o 
   3 -11  11        0.14        1.05      1.08 o 
   4 -11  11       42.43       38.69      2.80 o 
  -4 -10  11       72.56       71.67      5.28 o 
  -3 -10  11        0.44       -0.83      0.83 o 
  -2 -10  11       32.66       35.59      2.38 o 
  -1 -10  11        0.97        0.18      0.87 o 
   0 -10  11       10.70       13.26      1.53 o 
   1 -10  11       62.39       63.96      3.29 o 
   2 -10  11       19.46       17.53      1.81 o 
   3 -10  11       11.17       13.96      1.67 o 
   4 -10  11        3.38        0.86      1.12 o 
   5 -10  11        0.02        1.41      1.20 o 
   6 -10  11        3.33        6.15      3.51 o 
  -5  -9  11        0.28        0.92      2.07 o 
  -4  -9  11        4.94        3.73      1.98 o 
  -3  -9  11       10.98       12.65      1.54 o 
  -2  -9  11        4.71        4.02      1.16 o 
  -1  -9  11      183.29      189.07      5.93 o 
   0  -9  11      233.55      235.00      7.02 o 
   1  -9  11       47.52       48.70      2.24 o 
   2  -9  11        7.48        6.01      1.43 o 
   3  -9  11       30.41       23.82      2.04 o 
   4  -9  11       94.58       87.60      4.29 o 
   5  -9  11       48.96       55.35      3.32 o 
   6  -9  11        6.54        6.10      1.52 o 
  -6  -8  11        8.70        9.15      1.63 o 
  -5  -8  11       38.94       35.87      2.57 o 
  -4  -8  11      176.23      167.43      6.80 o 
  -3  -8  11      132.40      134.08      8.44 o 
  -2  -8  11      141.36      140.32      8.15 o 
  -1  -8  11      201.06      212.41      5.61 o 
   0  -8  11      391.87      408.72     10.10 o 
   1  -8  11       83.01       74.19      2.88 o 
   2  -8  11        0.64       -0.06      0.67 o 
   3  -8  11       43.40       41.33      2.07 o 
   4  -8  11      160.73      160.88      5.79 o 
   5  -8  11      168.75      165.77      6.88 o 
   6  -8  11        5.53        2.75      1.28 o 
   7  -8  11        0.04        2.48      1.25 o 
  -7  -7  11        9.32       11.56      1.71 o 
  -6  -7  11        5.31        4.83      1.33 o 
  -5  -7  11      110.35      108.84      5.37 o 
  -4  -7  11      466.36      446.65     19.90 o 
  -3  -7  11      136.57      117.48      4.98 o 
  -2  -7  11        4.21        2.87      0.65 o 
  -1  -7  11       22.90       21.29      1.16 o 
   0  -7  11      131.04      131.60      4.18 o 
   1  -7  11      240.84      248.42      7.44 o 
   2  -7  11        7.28        7.93      1.24 o 
   3  -7  11       20.96       17.59      1.39 o 
   4  -7  11       57.51       57.01      2.54 o 
   5  -7  11       32.45       31.99      1.89 o 
   6  -7  11        2.41        3.69      0.93 o 
   7  -7  11       12.06       17.17      1.98 o 
  -8  -6  11       20.55       19.79      2.14 o 
  -7  -6  11       19.70       15.19      1.84 o 
  -6  -6  11       15.70       12.77      1.67 o 
  -5  -6  11        0.09       -0.76      0.97 o 
  -4  -6  11       19.07       16.87      1.68 o 
  -3  -6  11       15.72       13.88      1.14 o 
  -2  -6  11       23.80       22.64      1.37 o 
  -1  -6  11        0.23       -0.45      0.45 o 
   0  -6  11       47.24       49.68      2.04 o 
   1  -6  11      137.91      139.76      4.54 o 
   2  -6  11       39.40       36.21      1.83 o 
   3  -6  11        0.15        0.70      1.24 o 
   4  -6  11       37.48       29.61      1.73 o 
   5  -6  11        4.01        2.69      0.87 o 
   6  -6  11       22.26       26.39      1.78 o 
   7  -6  11       76.42       79.95      3.31 o 
   8  -6  11       21.00       21.97      2.13 o 
  -9  -5  11       34.04       32.09      2.66 o 
  -8  -5  11       11.60        8.85      1.60 o 
  -7  -5  11       15.15       16.80      1.89 o 
  -6  -5  11      108.97      113.58      5.38 o 
  -5  -5  11       57.68       59.59      6.53 o 
  -4  -5  11       41.32       44.42      2.03 o 
  -3  -5  11        0.07        0.98      0.61 o 
  -2  -5  11        1.40        2.67      1.15 o 
  -1  -5  11       76.91       82.67      2.83 o 
   0  -5  11      242.10      229.34      5.86 o 
   1  -5  11      225.28      210.93      6.37 o 
   2  -5  11       20.90       16.50      1.23 o 
   3  -5  11        0.60        1.79      1.40 o 
   4  -5  11       15.50       17.43      1.37 o 
   5  -5  11       38.19       36.50      2.19 o 
   6  -5  11       33.94       32.62      1.94 o 
   7  -5  11       11.07        8.46      1.23 o 
   8  -5  11       23.30       18.27      2.10 o 
  -9  -4  11       76.68       78.03      4.21 o 
  -8  -4  11       10.58       16.66      2.65 o 
  -7  -4  11        4.56        5.83      1.31 o 
  -6  -4  11      657.49      684.02     23.53 o 
  -5  -4  11      123.91      120.28      6.78 o 
  -4  -4  11       86.87       79.14      2.92 o 
  -3  -4  11      645.80      652.85     18.04 o 
  -2  -4  11      133.40      126.15      4.12 o 
  -1  -4  11      158.25      153.77      5.83 o 
   0  -4  11      151.57      140.50      3.79 o 
   1  -4  11      183.64      173.35      6.49 o 
   2  -4  11      168.84      156.29      4.96 o 
   3  -4  11       48.17       40.74      1.92 o 
   4  -4  11      307.67      294.87      8.74 o 
   5  -4  11      335.90      327.39      9.70 o 
   6  -4  11      111.61      104.76      3.88 o 
   7  -4  11        9.82        7.62      1.18 o 
   8  -4  11        5.12        4.10      1.08 o 
  -9  -3  11      151.64      167.23      7.12 o 
  -8  -3  11      100.11       98.39      4.74 o 
  -7  -3  11       29.52       26.27      2.17 o 
  -6  -3  11        3.21        2.47      0.80 o 
  -5  -3  11        0.16       -0.84      1.09 o 
  -4  -3  11      446.07      440.53     12.47 o 
  -3  -3  11      627.19      592.62     16.44 o 
  -2  -3  11       80.49       71.74      2.83 o 
  -1  -3  11        0.31        0.43      0.58 o 
   0  -3  11      761.47      784.98     21.30 o 
   1  -3  11      169.23      173.31      5.34 o 
   2  -3  11      404.95      414.72     11.77 o 
   3  -3  11      340.61      360.97     10.83 o 
   4  -3  11      274.63      265.99      7.96 o 
   5  -3  11       57.04       54.81      7.18 o 
   6  -3  11       20.72       17.01      1.43 o 
   7  -3  11        6.72        5.11      1.05 o 
 -10  -2  11       79.63       75.93      5.95 o 
  -9  -2  11      112.37      118.78      5.46 o 
  -8  -2  11        2.79        0.53      1.11 o 
  -7  -2  11      104.87       91.85      3.40 o 
  -6  -2  11       75.45       67.72      3.04 o 
  -5  -2  11       18.52       20.51      1.35 o 
  -4  -2  11      124.70      114.71      3.85 o 
  -3  -2  11       30.52       29.65      1.53 o 
  -2  -2  11        0.24       -0.34      0.54 o 
  -1  -2  11      132.29      127.07      4.09 o 
   0  -2  11      965.81     1041.21     28.22 o 
   1  -2  11     1575.83     1656.86     44.45 o 
   2  -2  11        1.59        1.64      0.68 o 
   3  -2  11      104.62      102.04      3.55 o 
   4  -2  11        6.41        5.48      0.87 o 
   5  -2  11      121.82      113.81      5.86 o 
   6  -2  11       27.52       34.12      3.01 o 
   7  -2  11       15.01       17.17      1.51 o 
 -10  -1  11        0.40        1.48      1.68 o 
  -9  -1  11        5.24        8.13      1.54 o 
  -8  -1  11        3.42        5.55      1.41 o 
  -7  -1  11        7.63        8.37      1.58 o 
  -6  -1  11      145.33      138.46      4.57 o 
  -5  -1  11      523.87      486.96     13.73 o 
  -4  -1  11       21.33       22.01      1.34 o 
  -3  -1  11      140.30      126.66      4.09 o 
  -2  -1  11        5.69        7.14      1.00 o 
  -1  -1  11        1.50        0.78      0.61 o 
   0  -1  11       75.31       68.12      3.28 o 
   1  -1  11       55.19       54.49      2.58 o 
   2  -1  11       20.43       22.79      1.35 o 
   3  -1  11        0.41        0.75      0.62 o 
   4  -1  11       27.11       26.77      1.59 o 
   5  -1  11       97.58       91.83      6.06 o 
   6  -1  11        0.27        0.36      0.79 o 
   7  -1  11        4.85        4.05      1.30 o 
 -10   0  11       81.24       84.02      4.35 o 
  -9   0  11      161.57      162.99      6.82 o 
  -8   0  11      215.49      220.26      6.91 o 
  -7   0  11      272.56      262.70      7.95 o 
  -6   0  11      316.74      290.81      8.61 o 
  -5   0  11      361.69      351.78     10.15 o 
  -4   0  11      116.23      117.68      3.92 o 
  -3   0  11       47.86       46.11      2.54 o 
  -2   0  11       70.97       51.53      3.29 o 
  -1   0  11      359.06      331.96      8.18 o 
   0   0  11        4.40        6.49      0.84 o 
   1   0  11      150.68      146.55      4.59 o 
   2   0  11       69.04       68.69      4.28 o 
   3   0  11       26.55       29.53      1.60 o 
   4   0  11       59.33       59.50      4.34 o 
   5   0  11       92.57       92.58      4.54 o 
   6   0  11        6.47        4.55      1.29 o 
 -10   1  11      250.51      260.03     10.07 o 
  -9   1  11      562.80      569.60     16.30 o 
  -8   1  11      262.55      247.38      7.64 o 
  -7   1  11       75.45       77.30      3.01 o 
  -6   1  11      132.51      128.06      4.30 o 
  -5   1  11      248.40      224.26     12.12 o 
  -4   1  11      296.58      288.85      7.94 o 
  -3   1  11      171.82      159.71      4.32 o 
  -2   1  11       30.59       35.88      1.49 o 
  -1   1  11       15.18       18.69      1.22 o 
   0   1  11       69.37       68.28      2.55 o 
   1   1  11      306.23      316.71      9.10 o 
   2   1  11      115.21      122.03      4.62 o 
   3   1  11       11.45       14.92      1.23 o 
   4   1  11       36.02       34.95      1.88 o 
   5   1  11      122.34      113.25      4.97 o 
   6   1  11       74.75       79.56      6.51 o 
  -9   2  11      255.16      258.51      8.13 o 
  -8   2  11      190.58      183.32      6.00 o 
  -7   2  11       33.36       31.85      1.56 o 
  -6   2  11       81.51       78.31      2.60 o 
  -5   2  11      414.24      427.81     10.57 o 
  -4   2  11       21.51       19.46      1.14 o 
  -3   2  11       39.48       40.57      1.89 o 
  -2   2  11       15.98       20.81      1.29 o 
  -1   2  11       22.28       22.04      1.30 o 
   0   2  11       69.99       70.71      2.63 o 
   1   2  11      167.60      179.68      6.82 o 
   2   2  11      106.81      115.65      4.13 o 
   3   2  11       17.15       20.10      1.38 o 
   4   2  11       15.09       15.76      1.63 o 
   5   2  11       80.89       85.07      4.12 o 
  -9   3  11      126.37      134.72      4.88 o 
  -8   3  11      128.18      135.01      5.86 o 
  -7   3  11      116.40      123.24      4.34 o 
  -6   3  11        6.91        7.19      1.03 o 
  -5   3  11       74.70       69.87      2.71 o 
  -4   3  11       80.16       74.62      2.83 o 
  -3   3  11       30.14       32.02      3.37 o 
  -2   3  11       34.99       35.69      1.72 o 
  -1   3  11       24.96       20.23      1.73 o 
   0   3  11       19.99       17.56      1.22 o 
   1   3  11       47.36       47.72      2.57 o 
   2   3  11       18.97       23.37      1.46 o 
   3   3  11        6.27        7.68      1.00 o 
   4   3  11        7.41        5.14      1.26 o 
  -8   4  11      102.41      109.87      9.72 o 
  -7   4  11       36.17       32.45      2.38 o 
  -6   4  11      132.91      122.48      5.30 o 
  -5   4  11      150.58      143.75      5.92 o 
  -4   4  11      168.66      158.64      8.55 o 
  -3   4  11       10.57        8.49      1.26 o 
  -2   4  11       23.56       19.56      1.67 o 
  -1   4  11      116.51      110.14      3.78 o 
   0   4  11      266.12      246.11      7.35 o 
   1   4  11        0.87        4.55      1.00 o 
   2   4  11       55.86       58.63      4.65 o 
   3   4  11        0.02        1.75      1.05 o 
  -8   5  11      244.29      246.37      9.63 o 
  -7   5  11       92.23       99.85      6.21 o 
  -6   5  11      115.23      115.17      5.16 o 
  -5   5  11      273.81      255.14      9.64 o 
  -4   5  11      527.33      484.87     17.04 o 
  -3   5  11      264.06      261.90      9.76 o 
  -2   5  11      108.48       94.35      4.73 o 
  -1   5  11       64.01       63.55      3.23 o 
   0   5  11       28.80       28.04      2.22 o 
   1   5  11       11.24        9.31      1.92 o 
  -6   6  11      259.06      246.57      9.53 o 
  -5   6  11      424.36      413.78     14.89 o 
  -4   6  11      316.15      307.98     11.40 o 
  -3   6  11      140.62      135.86      5.77 o 
  -2   6  11        8.12       12.74      2.41 o 
  -1   6  11       23.52       17.38      1.78 o 
   0   6  11        3.97        3.20      1.17 o 
  -2 -11  12        5.04        6.42      2.04 o 
  -1 -11  12        6.81        8.88      1.41 o 
   0 -11  12       23.71       26.94      3.08 o 
   1 -11  12        0.46        1.01      1.42 o 
   2 -11  12       17.50       19.35      1.95 o 
   3 -11  12        0.76        1.62      1.13 o 
  -4 -10  12       83.85       87.38      5.57 o 
  -3 -10  12       30.51       30.22      3.34 o 
  -2 -10  12       10.81       10.51      1.97 o 
  -1 -10  12       26.10       33.12      2.50 o 
   0 -10  12        1.65        3.12      1.02 o 
   1 -10  12       38.00       41.54      2.61 o 
   2 -10  12       14.31       17.26      1.82 o 
   3 -10  12       47.94       52.98      3.09 o 
   4 -10  12       53.12       50.39      3.19 o 
   5 -10  12       13.84       14.21      1.93 o 
  -5  -9  12       92.85      100.19      6.52 o 
  -4  -9  12       74.87       73.03      3.81 o 
  -3  -9  12       18.28       19.14      3.34 o 
  -2  -9  12        0.10        0.61      0.88 o 
  -1  -9  12      162.73      180.70      8.36 o 
   0  -9  12      152.02      180.99      5.11 o 
   1  -9  12       26.61       28.57      1.74 o 
   2  -9  12       13.80       16.83      1.75 o 
   3  -9  12       17.18       16.95      1.84 o 
   4  -9  12       40.79       48.25      3.40 o 
   5  -9  12        0.18       -0.58      1.08 o 
   6  -9  12       10.56        9.19      1.75 o 
  -6  -8  12        2.27        1.19      1.20 o 
  -5  -8  12       17.05       14.23      1.84 o 
  -4  -8  12       80.21       85.96      9.96 o 
  -3  -8  12       45.94       45.73      3.11 o 
  -2  -8  12       14.59       17.39      1.68 o 
  -1  -8  12       81.74       91.35      3.38 o 
   0  -8  12      327.01      340.01      8.59 o 
   1  -8  12       21.47       24.33      1.59 o 
   2  -8  12        7.84        6.81      1.06 o 
   3  -8  12        9.13        8.49      1.15 o 
   4  -8  12        0.08       -0.96      0.96 o 
   5  -8  12        3.77        3.72      2.46 o 
   6  -8  12        0.06       -0.20      1.04 o 
  -7  -7  12        1.65        2.27      1.20 o 
  -6  -7  12       34.61       29.34      2.35 o 
  -5  -7  12        6.21        7.04      1.63 o 
  -4  -7  12      348.72      336.64     12.31 o 
  -3  -7  12      250.60      239.29      9.02 o 
  -2  -7  12        4.10        3.19      0.85 o 
  -1  -7  12        0.10       -0.03      0.67 o 
   0  -7  12       64.27       70.89      2.37 o 
   1  -7  12       26.43       28.14      1.67 o 
   2  -7  12       16.50       16.89      1.35 o 
   3  -7  12        3.54        3.66      0.90 o 
   4  -7  12       41.98       36.06      2.00 o 
   5  -7  12        0.02        0.74      0.83 o 
   6  -7  12       16.67       18.97      1.61 o 
   7  -7  12        0.17        1.11      0.93 o 
  -8  -6  12        3.09        3.13      1.25 o 
  -7  -6  12       14.27       13.82      1.86 o 
  -6  -6  12        3.26        2.17      1.56 o 
  -5  -6  12       50.06       51.45      3.01 o 
  -4  -6  12      297.13      300.30     21.68 o 
  -3  -6  12      224.84      231.49      7.98 o 
  -2  -6  12        0.93        1.09      0.68 o 
  -1  -6  12        1.00       -0.26      0.65 o 
   0  -6  12      142.08      145.30      4.04 o 
   1  -6  12      213.83      212.94      9.77 o 
   2  -6  12       40.39       43.28      2.26 o 
   3  -6  12       12.84       12.54      1.46 o 
   4  -6  12       83.48       78.45      3.12 o 
   5  -6  12       17.16       15.42      1.44 o 
   6  -6  12        3.53        2.87      0.94 o 
   7  -6  12        0.07       -0.07      0.81 o 
  -8  -5  12       84.22       89.75      8.44 o 
  -7  -5  12      120.37      118.71      5.65 o 
  -6  -5  12       21.27       16.74      2.39 o 
  -5  -5  12       54.55       47.45      2.77 o 
  -4  -5  12      188.66      188.07      6.28 o 
  -3  -5  12      185.64      175.02      5.51 o 
  -2  -5  12       48.07       49.14      2.13 o 
  -1  -5  12      298.14      307.77      8.99 o 
   0  -5  12      899.64      878.20     24.06 o 
   1  -5  12      357.93      366.14     10.56 o 
   2  -5  12       15.31       16.71      1.29 o 
   3  -5  12        0.59        1.99      0.78 o 
   4  -5  12       80.92       77.95      3.10 o 
   5  -5  12      163.37      171.92      5.69 o 
   6  -5  12       99.19       97.28      3.76 o 
   7  -5  12       10.71        8.68      1.30 o 
  -9  -4  12       22.89       21.52      2.29 o 
  -8  -4  12       72.70       64.63      7.99 o 
  -7  -4  12       96.13       91.00      4.93 o 
  -6  -4  12        4.72        4.96      1.20 o 
  -5  -4  12      110.69      106.00      3.76 o 
  -4  -4  12      506.78      478.46     13.57 o 
  -3  -4  12      612.86      584.00     16.31 o 
  -2  -4  12      301.55      297.54     10.86 o 
  -1  -4  12      205.78      210.45      6.40 o 
   0  -4  12      641.96      703.21     19.39 o 
   1  -4  12      120.86      130.74      4.56 o 
   2  -4  12       23.22       26.33      1.91 o 
   3  -4  12       56.15       55.92      2.44 o 
   4  -4  12      341.15      331.24      9.79 o 
   5  -4  12      128.28      124.86      4.42 o 
   6  -4  12        0.02        0.49      0.86 o 
   7  -4  12        3.05        6.65      1.16 o 
  -9  -3  12        0.18       -2.27      4.04 o 
  -8  -3  12       31.40       28.38      2.36 o 
  -7  -3  12      118.03      106.45      4.86 o 
  -6  -3  12       81.63       72.26      2.87 o 
  -5  -3  12      116.86       98.87      3.53 o 
  -4  -3  12      834.46      818.83     22.55 o 
  -3  -3  12      320.82      325.16      9.45 o 
  -2  -3  12       83.55       87.83      5.95 o 
  -1  -3  12        3.28        3.44      0.94 o 
   0  -3  12      437.56      441.85     12.47 o 
   1  -3  12      492.93      525.50     18.21 o 
   2  -3  12      161.50      166.74      5.29 o 
   3  -3  12       33.70       28.88      1.70 o 
   4  -3  12        9.66        7.93      1.05 o 
   5  -3  12       15.27       11.07      1.23 o 
   6  -3  12       15.94       21.82      1.91 o 
   7  -3  12        5.09        7.36      1.22 o 
  -9  -2  12        4.76        4.64      1.48 o 
  -8  -2  12       18.50       14.70      1.78 o 
  -7  -2  12       92.33       96.66      3.77 o 
  -6  -2  12      151.91      144.34      4.79 o 
  -5  -2  12        6.71        6.68      0.94 o 
  -4  -2  12       69.57       65.49      2.61 o 
  -3  -2  12      183.12      189.24      5.85 o 
  -2  -2  12       89.72       85.12      3.09 o 
  -1  -2  12      102.55      110.93      4.69 o 
   0  -2  12      256.95      252.98      6.40 o 
   1  -2  12      496.15      515.15     17.87 o 
   2  -2  12        1.03        0.54      0.63 o 
   3  -2  12       11.93       10.48      1.08 o 
   4  -2  12       10.07        8.10      1.04 o 
   5  -2  12       17.39       16.75      1.43 o 
   6  -2  12       20.74       18.50      1.56 o 
   7  -2  12        0.92        1.95      0.92 o 
  -9  -1  12        7.22        6.94      1.51 o 
  -8  -1  12        5.35        6.25      1.08 o 
  -7  -1  12        0.11        0.12      0.67 o 
  -6  -1  12        5.84        8.02      1.02 o 
  -5  -1  12       22.76       22.27      1.43 o 
  -4  -1  12        0.79        1.35      0.89 o 
  -3  -1  12      594.19      594.86     16.57 o 
  -2  -1  12      365.80      368.63     10.55 o 
  -1  -1  12       87.99       76.10      2.40 o 
   0  -1  12       14.08       17.75      1.01 o 
   1  -1  12      472.75      490.99     17.05 o 
   2  -1  12       90.56       91.32      3.25 o 
   3  -1  12        1.16        1.36      0.76 o 
   4  -1  12       35.88       35.65      1.92 o 
   5  -1  12      109.41      111.40      4.03 o 
   6  -1  12       25.09       28.38      1.87 o 
  -9   0  12       96.90      117.69      5.47 o 
  -8   0  12        1.39        2.77      0.96 o 
  -7   0  12        0.35        1.49      0.74 o 
  -6   0  12        2.55        3.79      0.84 o 
  -5   0  12        9.61        5.62      1.09 o 
  -4   0  12      115.34      115.91      3.94 o 
  -3   0  12      310.49      316.56      7.97 o 
  -2   0  12      423.05      434.17     10.61 o 
  -1   0  12      225.08      223.17      5.94 o 
   0   0  12      133.55      145.56      4.66 o 
   1   0  12      197.08      204.04      7.74 o 
   2   0  12      266.22      266.42      9.80 o 
   3   0  12       31.14       31.06      1.72 o 
   4   0  12      111.97      116.01      5.58 o 
   5   0  12      224.95      225.68      8.86 o 
   6   0  12      137.18      125.83     12.48 o 
  -9   1  12      129.40      137.74      4.92 o 
  -8   1  12        2.58        3.74      1.06 o 
  -7   1  12       71.94       65.94      2.79 o 
  -6   1  12       81.59       78.07      3.04 o 
  -5   1  12       52.16       57.89      2.55 o 
  -4   1  12      233.75      233.72      6.50 o 
  -3   1  12      494.08      490.01     12.54 o 
  -2   1  12      203.77      206.56      9.82 o 
  -1   1  12       61.78       65.52      2.62 o 
   0   1  12      193.90      197.12      6.02 o 
   1   1  12      489.69      502.65     17.41 o 
   2   1  12      460.12      453.53     15.84 o 
   3   1  12      150.51      148.91      4.97 o 
   4   1  12       47.56       41.40      2.09 o 
   5   1  12       82.75       81.26     10.37 o 
  -9   2  12       10.73       11.40      1.41 o 
  -8   2  12        2.31        2.59      1.01 o 
  -7   2  12       87.15       83.63      2.84 o 
  -6   2  12       34.80       34.57      1.63 o 
  -5   2  12       71.77       70.07      3.10 o 
  -4   2  12       81.18       91.71      5.88 o 
  -3   2  12      139.34      143.90      6.23 o 
  -2   2  12       68.31       64.84      3.15 o 
  -1   2  12       83.65       88.98      3.35 o 
   0   2  12      269.56      282.81      8.33 o 
   1   2  12      462.75      452.07     15.74 o 
   2   2  12      169.80      159.03      6.30 o 
   3   2  12       15.44       19.27      1.74 o 
   4   2  12        0.63        0.02      1.33 o 
  -8   3  12        1.26       -0.78      0.78 o 
  -7   3  12       38.51       36.55      2.24 o 
  -6   3  12       27.00       18.44      1.46 o 
  -5   3  12      203.94      183.49      7.22 o 
  -4   3  12        0.02        0.48      0.63 o 
  -3   3  12      230.98      231.57      7.03 o 
  -2   3  12      189.11      192.16      8.27 o 
  -1   3  12       22.01       31.31      2.07 o 
   0   3  12        3.20        3.98      0.83 o 
   1   3  12       34.92       35.82      2.23 o 
   2   3  12       24.97       28.58      2.05 o 
   3   3  12        0.11        1.90      1.38 o 
  -8   4  12      151.59      157.04      9.09 o 
  -7   4  12       56.37       52.39      3.17 o 
  -6   4  12        6.75        9.84      1.53 o 
  -5   4  12       31.23       32.18      2.31 o 
  -4   4  12       28.95       30.50      3.17 o 
  -3   4  12       23.18       24.43      1.98 o 
  -2   4  12       17.35       19.06      1.75 o 
  -1   4  12        0.09       -0.29      0.75 o 
   0   4  12        0.24        0.36      0.79 o 
   1   4  12       15.13       15.83      2.60 o 
   2   4  12       54.34       56.55      4.29 o 
  -6   5  12        8.26        9.36      2.29 o 
  -5   5  12        6.65        4.96      2.91 o 
  -4   5  12       14.65       13.53      1.72 o 
  -3   5  12        1.84        0.50      1.00 o 
  -2   5  12       11.44       15.39      1.72 o 
  -1   5  12        5.85        8.17      1.36 o 
   0   5  12       68.19       80.63      5.44 o 
  -4   6  12        0.27        0.04      1.12 o 
  -3   6  12       35.84       39.58      2.72 o 
  -2   6  12       88.63      101.38      4.71 o 
  -1 -11  13       36.92       38.35      3.66 o 
   1 -11  13        0.00        0.66      1.90 o 
   2 -11  13        6.74        5.54      1.35 o 
  -3 -10  13       34.51       38.43      3.03 o 
  -2 -10  13        2.26        1.38      1.02 o 
  -1 -10  13       10.01        8.73      1.98 o 
   0 -10  13        5.94       14.84      2.39 o 
   1 -10  13        2.52        5.11      1.28 o 
   2 -10  13        0.91       -0.71      1.10 o 
   3 -10  13        0.20        0.70      1.14 o 
   4 -10  13        1.72        2.31      1.25 o 
  -5  -9  13      110.64      113.04     10.05 o 
  -4  -9  13       60.96       69.71      3.80 o 
  -3  -9  13        0.84        0.91      1.27 o 
  -2  -9  13       24.94       21.63      2.44 o 
  -1  -9  13       22.91       25.28      1.65 o 
   0  -9  13       69.69       77.52      3.82 o 
   1  -9  13        4.39        4.88      1.03 o 
   2  -9  13        4.56        5.94      1.09 o 
   3  -9  13        7.81        9.47      2.69 o 
   4  -9  13        2.48        1.06      3.65 o 
   5  -9  13       44.38       37.57      2.89 o 
  -6  -8  13        0.05       -0.71      1.51 o 
  -5  -8  13        8.72        5.00      1.37 o 
  -4  -8  13       79.17       86.91      4.29 o 
  -3  -8  13        2.00        3.70      1.27 o 
  -2  -8  13        6.56        6.96      1.04 o 
  -1  -8  13        8.07       11.07      1.25 o 
   0  -8  13      149.33      152.25      6.24 o 
   1  -8  13        7.27        4.52      0.94 o 
   2  -8  13      100.77       98.50      4.53 o 
   3  -8  13       34.28       33.26      1.98 o 
   4  -8  13        4.34        6.66      1.14 o 
   5  -8  13        0.99        4.12      1.02 o 
   6  -8  13        4.79        4.65      1.46 o 
  -7  -7  13        3.71        2.10      1.18 o 
  -6  -7  13        0.15        0.19      1.03 o 
  -5  -7  13       22.59       23.41      3.13 o 
  -4  -7  13      153.45      151.68      6.36 o 
  -3  -7  13       92.67       96.71      5.17 o 
  -2  -7  13        4.22        5.27      0.94 o 
  -1  -7  13        3.47        4.22      0.91 o 
   0  -7  13       21.37       22.95      1.98 o 
   1  -7  13        3.92        1.50      1.05 o 
   2  -7  13       41.37       38.00      2.95 o 
   3  -7  13       46.67       53.88      2.51 o 
   4  -7  13       99.73      105.38      3.97 o 
   5  -7  13       33.00       39.39      2.22 o 
   6  -7  13       16.35       14.23      1.49 o 
  -7  -6  13       80.80       77.48      4.18 o 
  -6  -6  13       74.31       70.27      3.77 o 
  -5  -6  13       65.67       66.25      3.59 o 
  -4  -6  13      168.71      182.23      7.86 o 
  -3  -6  13      153.54      154.94      5.09 o 
  -2  -6  13       23.52       26.00      1.61 o 
  -1  -6  13        0.08       -0.15      0.64 o 
   0  -6  13      114.82      124.41      8.11 o 
   1  -6  13      213.51      224.99      9.65 o 
   2  -6  13       12.67       17.85      1.54 o 
   3  -6  13       16.67       18.87      1.54 o 
   4  -6  13      120.00      123.78      4.42 o 
   5  -6  13       10.50       12.59      1.40 o 
   6  -6  13       10.01       13.05      1.71 o 
  -8  -5  13      146.02      162.99      9.35 o 
  -7  -5  13      151.26      153.34      9.98 o 
  -6  -5  13      238.78      236.64      9.23 o 
  -5  -5  13      154.63      151.67      7.78 o 
  -4  -5  13      130.84      130.30      4.45 o 
  -3  -5  13       47.34       57.39      2.47 o 
  -2  -5  13      140.06      141.47      4.69 o 
  -1  -5  13      242.24      240.02      7.26 o 
   0  -5  13      323.28      350.91     12.71 o 
   1  -5  13      203.00      218.56      8.44 o 
   2  -5  13       27.83       28.35      1.72 o 
   3  -5  13       22.73       23.06      1.71 o 
   4  -5  13        3.12        2.66      0.93 o 
   5  -5  13       17.20       15.58      1.47 o 
   6  -5  13       18.85       15.43      1.57 o 
  -8  -4  13      247.52      245.82      9.76 o 
  -7  -4  13      122.61      122.26      5.56 o 
  -6  -4  13       18.80       16.10      1.78 o 
  -5  -4  13       64.54       71.21      2.88 o 
  -4  -4  13      425.76      417.05     12.02 o 
  -3  -4  13      540.87      549.61     15.49 o 
  -2  -4  13      110.50      118.02      4.03 o 
  -1  -4  13       25.19       25.77      1.58 o 
   0  -4  13      165.87      185.56      7.32 o 
   1  -4  13       94.29      102.35      4.71 o 
   2  -4  13        0.49       -0.85      0.85 o 
   3  -4  13       15.09       18.63      1.48 o 
   4  -4  13       42.40       36.69      2.05 o 
   5  -4  13        2.00        0.38      1.01 o 
   6  -4  13        7.25        6.50      1.13 o 
  -8  -3  13      102.84       93.82      4.71 o 
  -7  -3  13       81.19       76.34      3.97 o 
  -6  -3  13       10.59       11.10      1.21 o 
  -5  -3  13       45.28       40.47      2.03 o 
  -4  -3  13      392.21      404.13     11.65 o 
  -3  -3  13      455.31      451.34     12.88 o 
  -2  -3  13      121.57      120.46      4.12 o 
  -1  -3  13        1.78        1.79      0.74 o 
   0  -3  13        0.73        2.32      1.23 o 
   1  -3  13       53.72       56.91      3.13 o 
   2  -3  13       28.74       30.72      2.91 o 
   3  -3  13        4.01        4.47      0.88 o 
   4  -3  13       12.58       12.21      1.25 o 
   5  -3  13       14.22       14.81      1.40 o 
   6  -3  13        6.75        7.22      1.18 o 
  -9  -2  13        7.36        8.59      1.62 o 
  -8  -2  13       42.65       37.93      2.75 o 
  -7  -2  13      147.51      140.46      4.84 o 
  -6  -2  13      101.04       98.42      3.63 o 
  -5  -2  13       49.94       52.67      2.34 o 
  -4  -2  13      213.07      201.63      6.29 o 
  -3  -2  13      263.41      269.56      8.05 o 
  -2  -2  13        4.41        3.67      0.84 o 
  -1  -2  13       27.21       24.75      1.47 o 
   0  -2  13       41.39       41.06      3.35 o 
   1  -2  13      220.74      237.65      8.98 o 
   2  -2  13       39.51       40.79      2.63 o 
   3  -2  13        8.92        9.45      1.10 o 
   4  -2  13       53.57       51.96      2.40 o 
   5  -2  13       75.72       78.70      3.23 o 
   6  -2  13        1.11        2.91      1.00 o 
  -9  -1  13        4.08        2.57      1.23 o 
  -8  -1  13      145.02      143.28      5.01 o 
  -7  -1  13      194.68      184.62      6.04 o 
  -6  -1  13      125.29      114.52      4.07 o 
  -5  -1  13      148.19      142.76      4.78 o 
  -4  -1  13      163.88      156.62      5.15 o 
  -3  -1  13      384.45      364.47     10.56 o 
  -2  -1  13      138.69      153.21      4.26 o 
  -1  -1  13      215.70      227.73      5.94 o 
   0  -1  13      649.71      667.36     22.85 o 
   1  -1  13      642.13      645.55     22.19 o 
   2  -1  13      138.87      151.97      6.22 o 
   3  -1  13        0.73        0.05      0.88 o 
   4  -1  13       32.52       31.97      1.98 o 
   5  -1  13       66.97       67.84      4.30 o 
  -9   0  13       24.50       22.31      1.76 o 
  -8   0  13      236.98      225.71      7.21 o 
  -7   0  13      281.79      278.77      8.54 o 
  -6   0  13       91.59       96.44      4.06 o 
  -5   0  13      166.84      165.11      8.13 o 
  -4   0  13      525.79      516.13     12.65 o 
  -3   0  13      878.98      912.87     21.65 o 
  -2   0  13      848.60      913.46     21.63 o 
  -1   0  13      384.56      414.78     11.87 o 
   0   0  13      201.34      204.64      7.83 o 
   1   0  13      163.93      168.16      6.71 o 
   2   0  13      168.23      164.24      6.58 o 
   3   0  13       14.82       13.66      1.61 o 
   4   0  13       33.93       33.57      1.93 o 
   5   0  13       35.93       35.09      2.07 o 
  -8   1  13       54.90       50.35      2.54 o 
  -7   1  13      232.68      231.79      7.30 o 
  -6   1  13      143.11      148.61      7.26 o 
  -5   1  13      405.05      401.12     12.84 o 
  -4   1  13      722.58      719.03     17.30 o 
  -3   1  13      520.59      546.94     13.32 o 
  -2   1  13       63.36       73.01      2.90 o 
  -1   1  13       55.09       54.74      2.84 o 
   0   1  13      134.28      122.06      5.14 o 
   1   1  13       98.57      107.96      4.72 o 
   2   1  13       78.52       82.34      7.25 o 
   3   1  13       23.65       20.35      1.86 o 
   4   1  13        0.90        3.08      2.00 o 
  -8   2  13       40.12       36.59      2.19 o 
  -7   2  13      300.71      269.12      8.36 o 
  -6   2  13       64.22       60.82      2.31 o 
  -5   2  13        1.44        1.47      0.68 o 
  -4   2  13       62.18       66.43      4.06 o 
  -3   2  13      192.76      187.07      5.92 o 
  -2   2  13       81.44       80.13      3.94 o 
  -1   2  13        4.49        6.24      1.37 o 
   0   2  13       93.38       90.92      6.22 o 
   1   2  13       97.42       97.72      4.36 o 
   2   2  13       12.71       17.81      3.28 o 
   3   2  13        0.20        0.39      0.92 o 
  -7   3  13       33.67       31.39      2.04 o 
  -6   3  13       32.27       28.49      2.25 o 
  -5   3  13       24.03       23.66      3.36 o 
  -4   3  13       16.99       16.89      1.71 o 
  -3   3  13      173.03      187.61      5.96 o 
  -2   3  13      250.83      260.50      7.85 o 
  -1   3  13       80.25       82.41      3.23 o 
   0   3  13       67.15       69.47      3.41 o 
   1   3  13       71.56       72.07      3.53 o 
   2   3  13       22.33       25.24      2.02 o 
  -6   4  13      105.24       96.43      5.38 o 
  -5   4  13       80.56       88.24      8.67 o 
  -4   4  13      100.75      111.23      4.99 o 
  -3   4  13      288.33      302.08     11.17 o 
  -2   4  13      207.52      229.70      8.78 o 
  -1   4  13       94.95      104.04      4.67 o 
   0   4  13      125.05      132.97      7.93 o 
   1   4  13      257.70      264.80      9.87 o 
  -5   5  13      130.59      130.80      5.81 o 
  -4   5  13      152.72      168.91      6.98 o 
  -3   5  13      245.51      254.99      9.74 o 
  -2   5  13      219.99      228.00      8.81 o 
  -1   5  13       92.02       92.70      5.71 o 
  -2 -10  14       19.80       17.09      2.45 o 
  -1 -10  14        2.60        3.28      1.72 o 
   0 -10  14        6.50        6.33      1.91 o 
   1 -10  14       43.55       36.61      3.72 o 
   2 -10  14       34.62       29.89      3.45 o 
   3 -10  14        1.43        1.08      1.22 o 
  -4  -9  14        0.82       -0.11      1.11 o 
  -3  -9  14        6.89        4.17      2.35 o 
  -2  -9  14       31.89       27.51      3.21 o 
  -1  -9  14       37.15       35.42      3.25 o 
   0  -9  14        6.38        6.05      1.38 o 
   1  -9  14       23.02       20.01      1.99 o 
   2  -9  14        0.30       -0.66      1.08 o 
   3  -9  14        1.33        3.52      1.26 o 
   4  -9  14        2.93        5.10      1.45 o 
  -5  -8  14        0.07       -0.31      1.16 o 
  -4  -8  14        6.88        6.10      1.35 o 
  -3  -8  14       22.73       17.54      1.83 o 
  -2  -8  14       35.76       38.19      3.34 o 
  -1  -8  14        0.95        3.57      1.59 o 
   0  -8  14      106.08      123.47      5.41 o 
   1  -8  14        1.15        2.63      1.19 o 
   2  -8  14       40.49       41.44      2.78 o 
   3  -8  14        1.71        1.52      0.90 o 
   4  -8  14       10.50       12.17      1.50 o 
   5  -8  14        0.94        2.44      1.15 o 
  -6  -7  14        0.16        1.41      1.20 o 
  -5  -7  14        2.25        1.32      1.08 o 
  -4  -7  14       50.77       58.06      3.94 o 
  -3  -7  14       92.14      100.00      3.74 o 
  -2  -7  14       24.02       29.21      1.78 o 
  -1  -7  14        1.72        1.10      0.98 o 
   0  -7  14       33.53       40.69      2.68 o 
   1  -7  14       51.49       55.08      3.25 o 
   2  -7  14       30.04       26.07      2.23 o 
   3  -7  14        6.87        5.48      2.20 o 
   4  -7  14        4.98        7.38      1.24 o 
   5  -7  14        3.85        6.89      1.19 o 
  -7  -6  14        6.17        6.34      1.45 o 
  -6  -6  14       28.87       37.42      2.74 o 
  -5  -6  14       89.93      100.11      4.77 o 
  -4  -6  14      243.46      264.78     10.08 o 
  -3  -6  14       57.62       64.67      2.77 o 
  -2  -6  14        0.29        0.28      0.97 o 
  -1  -6  14        1.21        0.82      1.44 o 
   0  -6  14        8.89       12.53      1.65 o 
   1  -6  14        0.57        0.93      1.04 o 
   2  -6  14       36.09       35.21      2.63 o 
   3  -6  14       31.94       29.53      2.44 o 
   4  -6  14        3.15        4.44      1.05 o 
   5  -6  14        0.24        0.71      0.88 o 
  -7  -5  14       39.47       47.35      3.20 o 
  -6  -5  14       70.17       69.70      3.83 o 
  -5  -5  14      111.68      117.77      5.26 o 
  -4  -5  14       74.53       74.99      3.07 o 
  -3  -5  14        2.04        3.63      0.92 o 
  -2  -5  14       63.41       62.68      2.66 o 
  -1  -5  14       26.83       18.60      1.89 o 
   0  -5  14        0.09       -0.94      0.94 o 
   1  -5  14        6.60        7.51      1.45 o 
   2  -5  14       33.26       31.02      3.49 o 
   3  -5  14       79.40       84.00      4.25 o 
   4  -5  14       37.48       36.51      2.12 o 
   5  -5  14        4.03        2.19      1.01 o 
   6  -5  14       24.35       18.85      2.18 o 
  -8  -4  14      186.40      181.11      7.72 o 
  -7  -4  14       48.10       52.11      3.27 o 
  -6  -4  14       42.42       38.36      2.70 o 
  -5  -4  14       11.50       11.66      1.24 o 
  -4  -4  14       27.78       29.26      1.75 o 
  -3  -4  14        0.39        3.59      1.55 o 
  -2  -4  14       43.66       35.85      2.70 o 
  -1  -4  14        6.20        4.37      1.22 o 
   0  -4  14        0.51        0.37      0.94 o 
   1  -4  14        8.75        7.26      1.43 o 
   2  -4  14       40.59       37.28      2.63 o 
   3  -4  14       22.08       21.95      2.74 o 
   4  -4  14        5.03        4.16      1.00 o 
   5  -4  14        0.04       -0.31      0.80 o 
  -8  -3  14       55.85       54.51      4.90 o 
  -7  -3  14       93.83       95.60      4.67 o 
  -6  -3  14        3.32        1.57      0.83 o 
  -5  -3  14        0.75        1.12      0.74 o 
  -4  -3  14      118.25      127.74      4.42 o 
  -3  -3  14      183.11      193.88      6.15 o 
  -2  -3  14       19.19       24.54      1.79 o 
  -1  -3  14       18.12       19.77      2.30 o 
   0  -3  14       30.62       31.54      2.37 o 
   1  -3  14        7.41        4.44      1.29 o 
   2  -3  14        4.52        2.18      1.11 o 
   3  -3  14       11.77       12.30      1.71 o 
   4  -3  14       78.72       77.41      4.01 o 
   5  -3  14       29.37       36.49      4.48 o 
  -8  -2  14       79.95       92.14      4.65 o 
  -7  -2  14      152.38      157.30      5.36 o 
  -6  -2  14      184.51      182.65      5.96 o 
  -5  -2  14      276.59      268.16      8.17 o 
  -4  -2  14      413.82      415.13     12.03 o 
  -3  -2  14      187.49      218.04      6.78 o 
  -2  -2  14       13.90       15.28      1.31 o 
  -1  -2  14       10.61       14.13      1.70 o 
   0  -2  14      247.45      239.09     14.18 o 
   1  -2  14      238.34      261.77      9.91 o 
   2  -2  14       23.47       27.79      2.24 o 
   3  -2  14        0.05       -0.70      1.25 o 
   4  -2  14        8.35        6.18      1.88 o 
   5  -2  14        0.42       -0.16      0.98 o 
  -8  -1  14      276.69      283.24      8.83 o 
  -7  -1  14      469.12      489.21     14.19 o 
  -6  -1  14      232.72      238.65      7.48 o 
  -5  -1  14      139.46      143.28      4.88 o 
  -4  -1  14      271.84      276.97      8.90 o 
  -3  -1  14      303.85      311.61     11.41 o 
  -2  -1  14       96.38      100.47      3.13 o 
  -1  -1  14       45.58       41.66      2.67 o 
   0  -1  14       86.19       96.77      8.00 o 
   1  -1  14      108.11      112.06      4.99 o 
   2  -1  14       12.93       15.67      1.82 o 
   3  -1  14       61.68       69.09      3.65 o 
   4  -1  14       16.51       17.17      1.92 o 
   5  -1  14        2.01        3.26      1.56 o 
  -8   0  14      205.75      205.28      6.74 o 
  -7   0  14      199.82      194.85      6.40 o 
  -6   0  14       54.56       50.88      2.47 o 
  -5   0  14       47.55       46.83      1.97 o 
  -4   0  14      163.94      160.50      5.01 o 
  -3   0  14      282.21      274.45      7.15 o 
  -2   0  14       56.82       52.51      2.03 o 
  -1   0  14        0.31       -0.41      0.94 o 
   0   0  14        3.25        4.37      1.15 o 
   1   0  14       11.20       11.24      1.58 o 
   2   0  14       13.09       16.87      2.04 o 
   3   0  14       12.96       17.53      2.39 o 
   4   0  14        9.54        9.71      1.53 o 
  -8   1  14       41.69       35.99      1.88 o 
  -7   1  14      154.05      156.94      4.69 o 
  -6   1  14       27.51       23.18      1.47 o 
  -5   1  14       22.13       19.93      1.32 o 
  -4   1  14       96.00      102.35      3.91 o 
  -3   1  14      120.50      133.87      7.13 o 
  -2   1  14       30.27       31.64      1.80 o 
  -1   1  14       14.11       15.12      1.65 o 
   0   1  14        2.36        2.91      0.99 o 
   1   1  14       16.76       15.05      1.67 o 
   2   1  14        1.15        1.04      1.85 o 
   3   1  14        2.50        3.36      1.08 o 
  -7   2  14      176.59      170.94      5.82 o 
  -6   2  14      144.65      155.22      5.32 o 
  -5   2  14       12.25       18.22      1.29 o 
  -4   2  14      147.49      162.46     10.20 o 
  -3   2  14      148.11      149.37      5.00 o 
  -2   2  14       82.55       91.14      5.03 o 
  -1   2  14       33.77       32.36      4.31 o 
   0   2  14       89.45       85.00      4.05 o 
   1   2  14       90.09       87.08      4.13 o 
   2   2  14       20.34       19.65      1.87 o 
  -6   3  14      353.74      334.86     12.46 o 
  -5   3  14      106.52       97.53      4.66 o 
  -4   3  14      144.72      137.88      6.38 o 
  -3   3  14      364.96      383.96     22.36 o 
  -2   3  14      227.72      233.46      9.96 o 
  -1   3  14       76.86       77.32      3.78 o 
   0   3  14      125.31      120.00      5.76 o 
   1   3  14      191.78      184.09      8.05 o 
  -5   4  14      185.93      178.84      7.39 o 
  -4   4  14      175.17      171.56     19.46 o 
  -3   4  14      330.40      330.43     15.16 o 
  -2   4  14      221.48      214.55     18.05 o 
  -1   4  14       56.02       50.50      4.28 o 
   0 -10  15       12.15        6.96      2.08 o 
  -3  -9  15        5.38        5.30      3.89 o 
  -2  -9  15       25.54       21.44      2.97 o 
  -1  -9  15        0.13        0.57      1.06 o 
   0  -9  15        2.39        3.23      1.34 o 
   1  -9  15        6.83        8.05      1.53 o 
   2  -9  15        2.92        1.31      1.44 o 
   3  -9  15        3.56        1.68      1.76 o 
  -4  -8  15        2.43        2.83      2.00 o 
  -3  -8  15       37.39       32.66      2.73 o 
  -2  -8  15       16.36       13.98      1.76 o 
  -1  -8  15        8.45       14.49      1.81 o 
   0  -8  15       34.13       37.69      2.69 o 
   1  -8  15        0.22       -1.02      1.02 o 
   2  -8  15       29.04       32.93      2.62 o 
   3  -8  15        1.17        1.34      1.27 o 
   4  -8  15        2.21        0.40      1.24 o 
  -5  -7  15        2.37        1.75      1.16 o 
  -4  -7  15       13.35       18.94      2.41 o 
  -3  -7  15        0.77        0.77      0.87 o 
  -2  -7  15       27.90       30.37      1.87 o 
  -1  -7  15        5.28        3.45      1.27 o 
   0  -7  15        1.49        1.42      1.09 o 
   1  -7  15       10.71       10.79      2.15 o 
   2  -7  15      108.05      100.10      7.75 o 
   3  -7  15       48.80       46.30      3.16 o 
   4  -7  15        0.91        0.73      1.22 o 
  -6  -6  15        9.20        6.11      1.43 o 
  -5  -6  15        0.33       -0.21      1.94 o 
  -4  -6  15        0.00       -0.77      0.77 o 
  -3  -6  15        8.05        4.10      1.02 o 
  -2  -6  15       69.93       67.68      2.91 o 
  -1  -6  15       62.68       62.94      3.56 o 
   0  -6  15      109.92       91.35      4.55 o 
   1  -6  15       76.93       70.85      3.88 o 
   2  -6  15       41.55       40.86      2.91 o 
   3  -6  15       23.28       20.77      2.23 o 
   4  -6  15        1.61        3.01      2.52 o 
  -7  -5  15        0.06       -0.49      1.17 o 
  -6  -5  15       38.21       32.09      2.61 o 
  -5  -5  15        0.98        4.64      1.31 o 
  -4  -5  15        0.03        0.81      0.80 o 
  -3  -5  15       29.95       24.22      1.66 o 
  -2  -5  15      215.78      202.01      6.43 o 
  -1  -5  15       47.89       45.74      2.97 o 
   0  -5  15        4.71        3.42      1.37 o 
   1  -5  15        1.78        0.55      1.24 o 
   2  -5  15       13.71       13.20      1.82 o 
   3  -5  15        6.80        6.72      1.53 o 
   4  -5  15        0.08        2.62      1.22 o 
   5  -5  15        0.05        1.07      1.19 o 
  -7  -4  15       53.18       59.58      3.61 o 
  -6  -4  15       16.66       14.18      1.87 o 
  -5  -4  15        1.12        0.34      0.89 o 
  -4  -4  15        0.12        0.84      0.77 o 
  -3  -4  15        0.11        0.70      2.11 o 
  -2  -4  15       11.38       11.52      1.22 o 
  -1  -4  15        6.12        5.36      1.53 o 
   0  -4  15       42.96       48.43      3.03 o 
   1  -4  15        1.95        0.54      1.08 o 
   2  -4  15        1.50        1.19      1.11 o 
   3  -4  15        6.01        6.75      1.49 o 
   4  -4  15        4.13        5.07      1.42 o 
   5  -4  15        2.16        2.03      1.50 o 
  -7  -3  15       71.21       80.04      7.24 o 
  -6  -3  15        0.06        1.94      0.92 o 
  -5  -3  15        0.40        0.97      0.80 o 
  -4  -3  15      158.04      159.22      5.32 o 
  -3  -3  15       41.39       48.06      2.34 o 
  -2  -3  15        0.82       -0.12      0.77 o 
  -1  -3  15        5.90        2.48      1.20 o 
   0  -3  15      111.78      110.64      6.88 o 
   1  -3  15        0.99        1.44      1.06 o 
   2  -3  15       58.75       62.39      4.40 o 
   3  -3  15       13.70       12.10      1.73 o 
   4  -3  15        4.11        5.18      1.45 o 
  -7  -2  15       75.91       80.43      3.41 o 
  -6  -2  15       47.98       46.27      2.39 o 
  -5  -2  15        3.19        6.37      1.45 o 
  -4  -2  15       90.40       86.94      3.44 o 
  -3  -2  15       45.46       48.84      2.36 o 
  -2  -2  15       18.50       17.99      1.21 o 
  -1  -2  15      111.18      108.69      5.01 o 
   0  -2  15       11.49       13.43      1.78 o 
   1  -2  15        0.88       -1.03      1.03 o 
   2  -2  15       49.75       48.99      3.10 o 
   3  -2  15       56.19       64.18      4.00 o 
   4  -2  15       23.53       23.32      2.29 o 
  -7  -1  15       44.00       48.37      3.10 o 
  -6  -1  15        6.79        9.21      1.30 o 
  -5  -1  15        0.61       -0.68      0.68 o 
  -4  -1  15        0.79        0.32      1.02 o 
  -3  -1  15        5.66        6.50      0.94 o 
  -2  -1  15       66.47       68.44      2.52 o 
  -1  -1  15      112.93      122.20     10.66 o 
   0  -1  15       21.97       19.33      2.00 o 
   1  -1  15        7.94       12.99      3.34 o 
   2  -1  15       72.66       73.68      3.88 o 
   3  -1  15       63.31       61.95      3.52 o 
  -7   0  15       54.35       63.54      3.64 o 
  -6   0  15        0.19       -0.64      0.64 o 
  -5   0  15       13.92       12.99      1.16 o 
  -4   0  15        4.10        3.25      0.80 o 
  -3   0  15        3.00        3.98      0.84 o 
  -2   0  15        5.11        5.84      1.07 o 
  -1   0  15       20.26       21.50      1.97 o 
   0   0  15       12.06       13.92      3.18 o 
   1   0  15        0.92        0.24      1.01 o 
   2   0  15       11.28       12.17      1.63 o 
   3   0  15       26.22       27.54      5.05 o 
  -7   1  15       69.54       69.52      5.28 o 
  -6   1  15       18.95       19.24      1.43 o 
  -5   1  15        4.83        7.13      1.02 o 
  -4   1  15       87.21       90.88      3.05 o 
  -3   1  15       63.41       66.14      3.44 o 
  -2   1  15        8.88        8.82      1.41 o 
  -1   1  15        1.04        0.03      1.12 o 
   0   1  15        7.80        8.99      1.71 o 
   1   1  15        5.68        8.15      1.42 o 
   2   1  15        0.19        2.05      2.33 o 
  -6   2  15      178.90      192.68      6.39 o 
  -5   2  15      104.07       90.85      4.46 o 
  -4   2  15      117.85      116.76      7.15 o 
  -3   2  15      105.21      106.73      6.22 o 
  -2   2  15        9.67       11.60      2.54 o 
  -1   2  15        2.83        4.51      1.22 o 
   0   2  15        7.72        5.67      1.26 o 
   1   2  15       51.35       54.24      3.87 o 
  -4   3  15       42.24       39.25      4.07 o 
  -3   3  15       70.61       70.04      9.16 o 
  -2   3  15       13.83       10.72      2.22 o 
  -1  -9  16        0.26       -0.91      1.06 o 
   0  -9  16        0.04        0.64      1.14 o 
   1  -9  16       18.96       17.14      2.06 o 
  -3  -8  16       49.93       46.30      2.99 o 
  -2  -8  16      105.35      108.20      5.12 o 
  -1  -8  16       20.01       18.59      2.09 o 
   0  -8  16        0.01        0.34      1.08 o 
   1  -8  16       18.89       20.36      2.23 o 
   2  -8  16       31.19       33.44      3.01 o 
  -4  -7  16       11.64       12.35      1.74 o 
  -3  -7  16       45.30       42.94      2.32 o 
  -2  -7  16      126.66      134.28      9.00 o 
  -1  -7  16       26.86       32.56      2.59 o 
   0  -7  16        0.43        2.02      1.64 o 
   1  -7  16       22.74       20.87      2.27 o 
   2  -7  16       59.93       64.24      3.86 o 
   3  -7  16        2.23        2.54      1.42 o 
  -5  -6  16       49.43       54.67      3.40 o 
  -4  -6  16       11.78       10.50      1.37 o 
  -3  -6  16        6.32        5.90      1.23 o 
  -2  -6  16       32.80       28.60      2.67 o 
  -1  -6  16       13.73       11.81      1.77 o 
   0  -6  16        1.99        1.92      1.30 o 
   1  -6  16        9.67        9.86      1.77 o 
   2  -6  16       21.12       16.89      2.82 o 
   3  -6  16        0.27       -1.02      2.34 o 
  -6  -5  16       17.98       16.09      2.04 o 
  -5  -5  16        0.02        0.68      0.85 o 
  -4  -5  16        0.22        0.64      0.92 o 
  -3  -5  16       14.04        9.37      1.21 o 
  -2  -5  16       42.08       42.18      3.58 o 
  -1  -5  16        1.64        2.19      1.42 o 
   0  -5  16        7.11        5.77      1.46 o 
   1  -5  16        6.23        2.38      1.28 o 
   2  -5  16        0.77        0.99      1.24 o 
   3  -5  16        0.15        2.19      1.76 o 
  -6  -4  16       11.52        7.55      1.63 o 
  -5  -4  16        2.65        1.68      1.56 o 
  -4  -4  16        5.21        6.92      1.13 o 
  -3  -4  16       18.52       16.68      1.52 o 
  -2  -4  16       72.81       68.49      3.76 o 
  -1  -4  16       47.45       56.77      3.41 o 
   0  -4  16       29.81       32.65      2.68 o 
   1  -4  16        0.59        0.62      1.14 o 
   2  -4  16       36.28       34.47      2.78 o 
   3  -4  16       43.43       49.61      4.61 o 
  -6  -3  16       32.18       31.72      2.50 o 
  -5  -3  16       90.59       95.46      3.75 o 
  -4  -3  16        0.20       -0.07      0.84 o 
  -3  -3  16       10.63       11.05      1.43 o 
  -2  -3  16       40.18       39.07      2.80 o 
  -1  -3  16       95.92       94.83      4.67 o 
   0  -3  16       40.32       40.36      2.94 o 
   1  -3  16       51.09       53.56      4.55 o 
   2  -3  16      128.12      122.34      5.75 o 
   3  -3  16       28.96       34.66      2.79 o 
  -6  -2  16       39.36       33.81      2.15 o 
  -5  -2  16       70.67       58.04      2.76 o 
  -4  -2  16        6.20        6.39      1.14 o 
  -3  -2  16        1.24        1.08      1.50 o 
  -2  -2  16      156.80      174.90     11.41 o 
  -1  -2  16      218.26      245.94      9.60 o 
   0  -2  16       96.88       95.67      4.69 o 
   1  -2  16        8.75        9.85      2.33 o 
   2  -2  16       87.60       88.14      4.56 o 
   3  -2  16       30.39       32.97      2.69 o 
  -6  -1  16        6.08        6.93      1.46 o 
  -5  -1  16       11.76       10.94      1.14 o 
  -4  -1  16       47.68       41.28      1.93 o 
  -3  -1  16       46.13       51.23      2.49 o 
  -2  -1  16       75.04       72.99      6.36 o 
  -1  -1  16       71.54       81.14      4.21 o 
   0  -1  16       18.47       17.71      1.99 o 
   1  -1  16        0.92        0.49      1.10 o 
   2  -1  16        0.82        2.48      1.21 o 
  -6   0  16        6.63        6.63      1.05 o 
  -5   0  16       24.29       27.49      1.64 o 
  -4   0  16        5.90        5.99      0.98 o 
  -3   0  16        4.97        3.68      0.86 o 
  -2   0  16        6.53        7.83      1.51 o 
  -1   0  16        3.29        3.74      1.57 o 
   0   0  16        1.43        1.58      1.12 o 
   1   0  16        4.50        4.20      1.24 o 
  -5   1  16        2.90        3.05      0.89 o 
  -4   1  16        7.53        6.61      1.14 o 
  -3   1  16        2.05        2.29      0.89 o 
  -2   1  16        4.55        4.58      2.69 o 
  -1   1  16        3.98        7.56      1.43 o 
   0   1  16        8.40       13.50      1.73 o 
  -1  -8  17       11.47       15.63      2.91 o 
  -3  -7  17        8.35        8.99      1.72 o 
  -2  -7  17       20.08       22.04      2.29 o 
  -1  -7  17        0.01       -0.15      1.77 o 
   0  -7  17       28.34       31.24      2.73 o 
   1  -7  17        4.30        5.39      1.62 o 
  -4  -6  17        2.13        2.68      1.02 o 
  -3  -6  17        0.03        0.47      1.12 o 
  -2  -6  17        1.38        0.12      1.19 o 
  -1  -6  17        0.17       -1.16      1.16 o 
   0  -6  17        1.21        0.66      1.23 o 
   1  -6  17        1.95        0.37      1.29 o 
   2  -6  17       23.31       25.90      2.71 o 
  -5  -5  17        1.70        3.30      1.03 o 
  -4  -5  17        7.24        6.81      1.18 o 
  -3  -5  17       19.34       20.06      2.16 o 
  -2  -5  17       68.16       77.07      4.20 o 
  -1  -5  17       46.94       53.90      5.96 o 
   0  -5  17        3.48        3.72      1.46 o 
   1  -5  17        1.68        3.26      1.42 o 
   2  -5  17        8.61        9.15      1.79 o 
  -5  -4  17       19.52       25.74      1.94 o 
  -4  -4  17       12.02       14.17      2.12 o 
  -3  -4  17       77.99       90.34      4.86 o 
  -2  -4  17      135.39      135.49      6.14 o 
  -1  -4  17       65.96       68.66      3.96 o 
   0  -4  17        7.69        6.88      1.66 o 
   1  -4  17        5.93        6.71      1.63 o 
   2  -4  17       29.03       29.94      2.74 o 
  -5  -3  17      158.54      164.74      5.73 o 
  -4  -3  17       57.45       58.53      2.82 o 
  -3  -3  17       41.38       42.20      3.04 o 
  -2  -3  17       65.07       69.25      3.95 o 
  -1  -3  17       26.79       33.64      2.84 o 
   0  -3  17       16.93       18.42      2.24 o 
   1  -3  17        5.06        3.92      1.48 o 
   2  -3  17       27.11       28.36      2.67 o 
  -5  -2  17       52.60       53.51      5.02 o 
  -4  -2  17       31.75       27.89      1.95 o 
  -3  -2  17       22.75       21.41      3.43 o 
  -2  -2  17       57.50       52.51      4.37 o 
  -1  -2  17        8.68        9.09      1.72 o 
   0  -2  17        0.08       -0.93      1.01 o 
   1  -2  17        0.28       -0.72      1.20 o 
  -5  -1  17       16.51       19.21      1.70 o 
  -4  -1  17        5.05        5.53      1.01 o 
  -3  -1  17        2.83        1.54      1.17 o 
  -2  -1  17       19.76       20.04      2.17 o 
  -1  -1  17       33.25       38.81      4.61 o 
   0  -1  17        6.21        6.66      1.47 o 
  -3   0  17       22.48       25.85      2.45 o 
  -2   0  17       50.70       54.26      8.89 o 
  -1   0  17       15.63       21.42      3.19 o 
  -2  -5  18       20.15       19.61      2.30 o 
  -1  -5  18        1.67        2.00      1.29 o 
  -3  -4  18       12.20       12.92      2.01 o 
  -2  -4  18       29.22       34.06      2.83 o 
  -1  -4  18        0.21       -0.44      1.24 o 
  -3  -3  18        9.90        8.89      2.69 o 
  -2  -3  18       24.29       26.30      2.82 o 
  -1  -3  18        0.17        0.85      1.72 o 
                                                 
